# Supplementary material for: Dual-expression system for blue fluorescent protein optimization
Source: Sci Rep. 2022 Jun 17;12:10190. doi: 10.1038/s41598-022-13214-0 (PMC9206027; doi:10.1038/s41598-022-13214-0)
Supplement: Supplementary file 1 — Supplementary Information 1. [file 41598_2022_13214_MOESM1_ESM.xlsx]

## Sheet: Panel 1e
blue	Mean intracellular	Normalized
variants	blue-to-red fluorescence	E.coli emission
6A1	4.7717	0.95313
6A2	4.79869	0.81732
6A3	7.23591	0.43198
6A4	10.2144	0.64947
6A5	3.92523	0.75306
6A6	2.59245	0.67408
6B1	6.86848	0.22531
6B2	8.49235	0.80388
6B3	9.28093	0.87032
6B4	7.4532	0.67663
6B5	3.41353	0.593
6B6	16.7605	0.87424
6C1	9.04159	0.93731
6C2	13.5714	0.92784
6C3	5.59247	0.37936
6C4	15.1227	0.85869
6C5	6.14424	0.58216
6C6	13.6371	1.08628
6D1	7.52883	0.4766
6D2	5.08569	0.62583
6D3	7.57618	0.71609
6D4	12.959	0.82214
6D5	9.64152	0.91641
6D6	10.4803	1.0387
5A1	3.49212	1
5A2	5.56409	0.92251
5A3	3.04875	1.03729
5A4	3.48503	0.9717
5A5	2.78671	0.92032
5A6	1.17082	1.03506
5B1	2.32741	0.86533
5B2	6.12499	1.03312
5B3	3.39169	0.85209
5B4	3.77521	0.93421
5B5	4.9123	1.08163
5B6	1.83197	0.94096
5C1	1.59173	0.98301
5C2	4.92885	0.94418
5C3	1.90183	0.81504
5C4	5.09899	0.8654
5C5	2.22383	0.79898
5C6	2.01071	1.05144
5D1	3.38201	0.72881
5D2	3.09642	0.92252
5D3	2.39198	0.92917
5D4	1.97657	0.86456
5D5	1.36619	0.82385
5D6	1.75481	0.94702
1A5	17.7562	0.83072
1B1	5.75079	0.7886
1B2	2.01716	0.69818
1B3	21.4795	0.64027
1B4	13.3597	0.86183
1B5	12.8777	0.83314
1B6	2.29424	0.81046
1C1	3.06555	0.7276
1C2	9.57904	0.69325
1C3	4.71773	0.57575
1C4	9.87029	0.82713
1C5	13.7473	0.76964
1C6	4.30528	0.71348
1D1	22.3412	0.58052
1D2	5.14222	0.70632
1D3	24.1961	0.65007
1D4	11.9956	0.70078
1D5	21.597	0.55258
1D6	17.8754	0.57401

## Sheet: Panel 2a
blue	Mean intracellular	Mean fluorescence
variant	blue-to-red fluorescence	half-time
1D3	24.1961	589.999
1D1	22.3412	669.994
1D5	21.597	879.995
1B3	21.4795	739.993
1D6	17.8754	839.994
1A5	17.7562	819.991
1C5	13.7473	849.996
1B4	13.3597	829.993
1B5	12.8777	859.99
1D4	11.9956	939.99
1C4	9.87029	450.007
1C2	9.57904	320.002
1B1	5.75079	569.997
1D2	5.14222	659.995
1C3	4.71773	769.993
1C6	4.30528	760.001
1C1	3.06555	569.996
1B6	2.29424	1000
1B2	2.01716	979.988
5B2	6.12499	250.003
5A2	5.56409	270.004
5C4	5.09899	180.004
5C2	4.92885	600
5B5	4.9123	589.996
5B4	3.77521	510
5A1	3.49212	290.003
5A4	3.48503	140.006
5B3	3.39169	240.003
5D1	3.38201	600
5D2	3.09642	600
5A3	3.04875	600
5A5	2.78671	600
5D3	2.39198	320.002
5B1	2.32741	600
5C5	2.22383	450.004
5C6	2.01071	200.004
5D4	1.97657	240.003
5C3	1.90183	90.007
5B6	1.83197	600
5D6	1.75481	460
5C1	1.59173	600
5D5	1.36619	370.001
5A6	1.17082	330.002
6B6	16.7605	600
6C4	15.1227	600
6C6	13.6371	489.997
6C2	13.5714	479.998
6D4	12.959	600
6D6	10.4803	520.004
6A4	10.2144	580.008
6D5	9.64152	569.996
6B3	9.28093	599.995
6C1	9.04159	579.996
6B2	8.49235	360.001
6D3	7.57618	260.007
6D1	7.52883	250.015
6B4	7.4532	300.001
6A3	7.23591	479.998
6B1	6.86848	439.999
6C5	6.14424	350.001
6C3	5.59247	240.003
6D2	5.08569	290.002
6A2	4.79869	529.997
6A1	4.7717	370
6A5	3.92523	190.004
6B5	3.41353	539.999
6A6	2.59245	569.996

## Sheet: Panel 2b
Blue-to-red fluorescence
Outliers in red
														Subplot
# Cell	Electra1	Electra2	Mutant#1	Mutant#2	Mutant#3	Mutant#4	Mutant#5							Mean b-t-r fluorescence ratio	Mean fluorescence half-time (s)
1	0.1717	0.50567	0.18928	0.46764	0.28813	0.40439	0.18457						Electra1	7.62699	680
2	0.3287	1.08144	0.32929	0.48193	0.55637	0.45448	0.37803						Electra2	5.58806	760
3	0.65138	1.18134	0.36384	0.65597	0.78121	0.6012	0.50994						Mutant#1	3.52932	900
4	0.66252	1.38344	0.7034	0.80096	0.86827	0.62407	0.51587						Mutant#2	5.26897	510
5	0.71327	1.51851	0.8027	0.83755	1.01864	0.64396	0.53018						Mutant#3	4.61844	650
6	0.80896	1.64335	0.84579	0.96937	1.06686	0.658	0.55792						Mutant#4	3.45154	870
7	0.82587	1.69842	0.84794	1.21727	1.12053	0.74333	0.57745						Mutant#5	3.38697	470
8	1.18679	1.72448	0.90533	1.223	1.24223	0.7718	0.68047
9	1.20277	1.8432	0.97749	1.2425	1.29951	0.93809	0.7726
10	1.28544	1.87541	1.184	1.66535	1.30812	1.00582	0.82515
11	1.32732	2.14154	1.18419	1.71355	1.33611	1.04664	0.89403
12	1.34174	2.15092	1.33325	1.92958	1.38241	1.23973	0.92484
13	1.40998	2.1982	1.38815	1.97232	1.75824	1.28167	1.04242
14	1.43495	2.19978	1.52904	1.99281	1.80676	1.28167	1.05134
15	1.78045	2.21079	1.55191	2.38504	1.84217	1.32553	1.06966
16	1.8841	2.33524	1.61952	2.44883	1.91422	1.32602	1.11351
17	1.88623	2.48646	1.68895	2.59395	2.00291	1.36336	1.13048
18	2.07385	2.64365	1.75792	2.60682	2.23978	1.40763	1.23421
19	2.10365	2.75498	1.85707	2.67452	2.25481	1.42278	1.24241
20	2.11447	3.05271	1.95768	2.77679	2.33055	1.43758	1.29236
21	2.20486	3.09222	2.04092	2.92516	2.33198	1.47154	1.32212
22	2.33373	3.1254	2.17582	2.93639	2.36066	1.49202	1.42345
23	2.43962	3.24742	2.33283	2.95777	2.53144	1.49961	1.48629
24	2.46625	3.34633	2.37277	2.99807	2.63126	1.51021	1.51791
25	2.47615	3.37562	2.60053	3.12964	2.68938	1.51964	1.89429
26	2.48727	3.58014	2.79419	3.15547	2.90529	1.52268	1.92391
27	2.51012	3.77077	2.89623	3.22068	2.90778	1.59219	1.94064
28	2.51775	3.83508	2.93614	3.46951	2.96997	1.60703	2.25797
29	3.01729	4.08756	3.19978	3.53093	3.00942	1.71858	2.28138
30	3.17421	4.12464	3.27655	3.55207	3.01818	1.72649	2.34908
31	3.22028	4.25442	3.51801	3.5721	3.142	1.82445	2.46396
32	3.44859	4.39326	3.74287	3.5967	3.14759	1.87416	2.55745
33	3.49638	4.49689	3.75259	3.69719	3.25045	1.90061	2.86085
34	3.86418	4.51525	4.08641	3.79697	3.42142	2.23214	2.97488
35	3.90833	4.7979	4.27631	4.02519	3.48591	2.26807	3.07032
36	4.09829	5.13661	4.32406	4.03378	3.48701	2.36464	3.1988
37	4.34455	5.20767	5.15682	4.08301	3.59091	2.37349	3.35845
38	4.48956	5.30868	5.45274	4.1575	3.75613	2.49291	4.60299
39	4.94095	5.32578	5.94908	4.17291	3.87725	2.69152	4.75193
40	5.10162	5.37942	6.8494	4.65456	3.89727	2.73242	4.81499
41	5.24291	5.43908	6.94938	4.71425	4.0105	2.93034	5.11961
42	5.30672	5.71776	7.05532	4.73353	4.12643	2.95036	5.41468
43	5.47774	5.73273	7.14281	4.74234	4.2168	2.98583	5.9005
44	6.06702	5.79994	9.53577	4.80137	4.39454	3.17503	6.20691
45	6.98931	5.9074	9.66586	5.0016	4.39653	3.29354	6.75684
46	7.04711	6.31828	10.0621	5.005	4.58192	3.30993	6.76458
47	8.05421	6.74484	10.341	5.05748	4.74122	3.33723	6.81857
48	8.8112	6.75775	11.9045	5.12202	4.82591	3.39737	7.51571
49	9.04054	7.13563	15.6079	5.14162	5.05042	3.42003	7.85312
50	9.3187	7.22957	16.5886	5.18974	5.06199	3.4783	8.54566
51	10.1778	7.28575	26.1613	5.19271	5.25177	3.64397	8.64542
52	10.6083	7.28957	75.673	5.34106	5.30934	3.99105	8.88437
53	10.8784	7.37188		5.48056	5.43901	4.04396	10.1877
54	11.3893	7.99911		5.56614	5.48247	4.54582	10.8807
55	11.482	8.22414		5.5694	5.61032	4.94096	11.21
56	12.2873	8.25021		5.5776	5.61465	5.38894
57	12.9582	8.70251		5.8289	5.70742	5.49586
58	13.6657	8.71732		5.83655	6.08382	5.90962
59	13.8424	9.13424		5.93851	6.4541	6.29346
60	14.8425	9.21023		5.993	6.60515	6.69234
61	16.3277	9.48093		6.05921	6.61531	6.73414
62	17.9113	9.56851		6.11007	6.76623	7.35287
63	18.0905	9.86972		6.28327	6.88156	7.83592
64	18.1636	10.1023		6.33375	6.93194	7.87028
65	18.9953	10.137		6.33869	6.95039	8.02224
66	19.6984	11.1728		6.87481	7.02236	8.79149
67	19.7277	11.2306		6.92557	7.17311	9.148
68	22.3186	12.3898		6.97359	7.32972	9.29921
69	22.885	13.4517		7.35607	7.63701	9.87605
70	23.3831	14.9845		7.36312	7.6985	10.2766
71	23.9238	16.3662		7.43586	7.82714	10.6577
72	25.0598	18.6653		7.62143	8.36458	11.0301
73	25.0639	19.5013		8.10883	10.0976	15.8265
74	32.6361	25.8879		8.24619	10.2225	16.8704
75	39.4265	28.9218		8.34055	10.279	18.1518
76	42.4644	39.2284		8.38527	10.4962
77	52.3282	50.093		8.76953	10.7434
78		58.0065		8.88306	11.2794
79		69.4778		9.91838	12.0385
80				9.921	13.3276
81				10.4745	14.6096
82				11.0797	14.8658
83				11.2031	16.4175
84				11.2364	20.8164
85				11.3643	21.2575
86				11.8657	31.7815
87				12.8716	83.3645
88				12.8925
89				13.548
90				16.1074
91				16.9508
92				17.3406
93				37.0914

## Sheet: Panel 2c
Mean fluorescence half-time
Time(s)	Electra1	ELectra2	Mutant#1	Mutant#2	Mutant#3	Mutant#4	Mutant#5
0.213	100	100	100	100	100	100	100
10.008	101.225	100.159	100.485	100.007	103.056	102.166	100.74
20.008	101.715	101.1	100.674	99.2843	105.648	104.501	101.255
30.009	101.755	102.393	100.709	98.1775	107.155	105.947	101.53
40.017	101.325	103.097	100.522	96.936	107.473	106.436	100.923
50.008	100.721	103.355	100.346	95.6474	107.059	106.337	99.6571
60.008	99.9786	103.252	99.9739	94.3478	106.295	105.879	97.9771
70.008	99.337	102.922	99.5093	93.0995	105.333	105.27	96.0225
80.008	98.5344	102.363	98.998	91.7896	104.21	104.548	93.9413
90.011	97.6823	101.625	98.5271	90.5813	102.993	103.776	91.9179
100.007	96.627	100.746	98.021	89.2056	101.71	102.929	89.7193
110.006	95.6977	99.8781	97.4094	88.0247	100.452	102.415	87.5429
120.007	94.6736	98.9154	96.7256	86.8174	99.0964	101.618	85.474
130.007	93.784	98.0238	96.2513	85.6616	97.7471	100.887	83.5231
140.007	92.8069	97.0064	95.7132	84.4088	96.4284	100.216	81.649
150.006	91.7883	95.923	95.2614	83.2206	95.1053	99.6691	79.9272
160.006	90.7085	94.7783	94.7846	81.9693	93.8702	99.1668	78.2918
170.006	89.6978	93.7793	94.1527	80.7455	92.6588	98.6457	76.7225
180.005	88.6641	92.7141	93.6113	79.5202	91.4313	98.1718	75.3818
190.006	87.4285	91.6531	93.1304	78.4655	90.2442	97.8246	74.1478
200.006	86.5726	90.6525	92.7014	77.2008	89.0704	97.4363	73.0516
210.005	85.3205	89.6245	92.23	76.058	87.8867	96.926	72.0282
220.005	84.1301	87.2529	91.6903	75.101	86.7244	96.1965	71.1597
230.009	82.9893	84.4161	91.2289	74.0068	85.575	95.4833	70.5113
240.005	81.6124	83.2858	90.8073	72.8189	84.3299	94.7458	69.9833
250.004	80.4682	82.4297	90.2004	71.7912	83.1698	93.9425	69.4016
260.005	79.4172	81.5672	89.7982	70.6887	82.0351	93.0401	68.8783
270.004	78.4527	80.7823	89.3062	69.662	80.863	92.1542	67.9909
280.004	77.5733	79.9799	88.8759	68.6141	79.6994	91.2001	67.0234
290.003	76.6949	79.1337	88.3881	67.6122	78.5068	90.2621	66.0264
300.003	75.8815	78.3516	87.9294	66.5911	77.3476	89.2983	64.971
310.003	75.0298	77.5896	87.3507	65.6835	76.1909	88.4325	63.9567
320.003	74.1493	76.7856	86.8966	64.7482	75.1224	87.4796	62.8518
330.003	73.4026	75.9939	86.4114	63.7796	74.1079	86.7173	61.8499
340.002	72.5415	75.2436	85.9586	62.8703	73.096	85.8481	60.8241
350.003	71.6367	74.457	85.4224	61.9247	72.161	84.9622	59.8437
360.003	70.8748	73.706	84.9458	60.9631	71.3048	84.129	58.8819
370.001	69.9103	72.963	84.5241	60.1075	70.3815	83.3196	57.9373
380.002	68.9857	72.194	84.0324	59.2567	69.4881	82.581	57.1155
390.002	68.1728	71.4412	83.5298	58.4458	68.6636	81.8212	56.2209
400.001	67.3595	70.7389	83.0602	57.5755	67.8756	81.0715	55.3036
410.001	66.5735	69.976	82.532	56.7966	67.0281	80.3343	54.4856
420.002	65.8334	69.2715	82.1139	55.9403	66.2717	79.6489	53.5856
430.001	65.1049	68.5771	81.6598	55.1657	65.5175	78.9801	52.8676
440.001	64.3203	67.8512	81.1968	54.4396	64.805	78.3379	52.0437
450.001	63.6167	67.117	80.7301	53.9038	64.1032	77.6648	51.3745
460.007	62.7755	66.4529	80.2686	53.0307	63.5295	76.9626	50.6517
470	62.1047	65.7823	79.8673	52.3435	62.897	76.3127	50.0539
480	61.4142	65.1081	79.3766	51.6706	62.2677	75.6919	49.3831
490	60.653	64.4095	78.9504	50.9779	61.601	75.0572	48.7582
499.999	59.9689	63.755	78.5795	50.3141	60.9498	74.4428	48.1178
509.999	59.3133	63.09	78.1885	49.7405	60.3502	73.9072	47.5432
519.999	58.6053	62.4214	77.8122	49.1611	59.7553	73.3868	46.9682
529.999	58.0092	61.8196	77.4518	48.6231	59.1114	72.8621	46.3844
539.999	57.3518	61.218	77.0031	48.015	58.5133	72.3283	45.9137
549.999	56.7351	60.6703	76.6506	47.4388	57.5069	71.7685	45.4027
559.999	56.1059	60.1701	76.3162	46.87	56.4686	71.2325	44.9451
569.997	55.5632	59.6737	75.8521	46.4154	55.5414	70.6504	44.4225
579.999	54.965	59.0435	75.4704	45.8429	54.7428	70.1443	43.9566
589.999	54.4064	58.4116	75.0684	45.2962	53.9993	69.6513	43.5483
599.999	53.821	57.8579	74.7211	44.761	53.2974	69.0885	43.0694
609.997	53.2862	57.3643	74.2985	44.2863	52.6579	68.5778	42.5652
619.998	52.7817	56.7859	73.8349	43.8435	52.0348	68.0729	42.1376
629.997	52.2578	56.2434	73.4067	43.3104	51.409	65.6729	41.6796
639.997	51.7799	55.6952	73.0009	42.8477	50.7924	63.8491	41.2923
649.996	51.2262	55.1936	72.6467	42.3919	50.2103	62.4782	40.8391
660.001	50.7324	54.7513	72.1067	41.9838	49.6229	61.3525	40.4234
669.996	50.2756	54.2987	71.7393	41.5758	49.1074	60.3576	39.9526
680	49.8247	53.7662	71.2279	41.1686	48.564	59.5344	39.5921
690.003	49.4136	53.3312	70.9379	40.8306	48.1978	58.7479	39.1746
699.996	48.8789	52.8802	70.3949	40.4534	47.7174	58.0687	38.8236
709.995	48.4419	52.5777	70.1146	40.0197	47.2283	57.4603	38.4168
719.995	48.0199	52.2659	69.7011	39.6056	46.7021	56.8506	38.0841
729.996	47.5502	51.7851	69.249	39.1601	46.2443	56.3735	37.7871
739.995	47.1219	51.2337	68.8442	38.7027	45.7787	55.8574	37.3874
749.995	46.6746	50.6549	68.4395	38.2851	45.3201	55.3527	37.0394
759.994	46.2596	50.0459	67.9692	37.8532	44.879	54.8683	36.6666
769.994	45.8262	49.5303	67.5554	37.4065	44.4602	54.4111	36.2899
779.994	45.3845	49.0669	67.2026	36.9925	43.9939	53.9594	35.9563
789.995	44.9449	48.5969	66.8056	36.594	43.5876	53.5343	35.5419
799.994	44.5337	48.2143	66.3289	36.1971	43.1461	53.0522	35.2237
809.994	44.117	47.7626	65.9345	35.8017	42.7371	52.5988	34.8608
819.994	43.7186	47.374	65.5573	35.3975	42.3266	52.382	34.5061
829.998	43.3826	46.9437	65.1354	34.9961	41.9319	51.7682	34.1537
839.993	42.9788	46.5103	64.8431	34.6524	41.5544	51.3817	33.8261
849.993	42.5676	46.0822	64.425	34.3248	41.1545	50.9175	33.5316
859.993	42.2176	45.6359	64.0249	33.9132	40.8083	50.5499	33.1977
869.993	41.8241	45.1489	63.6612	33.533	40.4422	50.1319	32.8422
879.992	41.4815	44.7004	63.4978	33.2167	40.1036	49.7598	32.5214
889.992	41.0703	44.251	63.2064	32.8684	39.724	49.3909	32.1862
899.991	40.7269	43.8279	62.9711	32.5333	39.3784	49.0098	31.8508

## Sheet: Panels 2d-e
Absorbance and excitation/emission curves
	Absorbance					Electra1				Electra2
Wavelength (nm)	Electra1	Electra2			Wavelength (nm)	Excitation	Emission		Wavelength (nm)	Excitation	Emission
350	0.367	0.3734			250	7.98			250	9
351	0.3624	0.3677			251	8.26			251	8.51
352	0.3578	0.3624			252	8.62			252	8.98
353	0.3522	0.3557			253	8.65			253	8.76
354	0.3476	0.3503			254	8.86			254	8.72
355	0.3433	0.345			255	8.59			255	8.81
356	0.339	0.3399			256	9.03			256	8.75
357	0.3348	0.335			257	9.19			257	9.46
358	0.3308	0.33			258	9.54			258	10.3
359	0.3266	0.3251			259	9.74			259	11
360	0.3222	0.3193			260	9.58			260	9.81
361	0.3187	0.3151			261	9.74			261	10.8
362	0.3156	0.3111			262	9.86			262	10.1
363	0.3128	0.3074			263	9.88			263	10.1
364	0.3101	0.3038			264	9.97			264	10.9
365	0.3075	0.3003			265	10.3			265	10.8
366	0.305	0.2971			266	10.3			266	11.2
367	0.3021	0.2931			267	10.6			267	12.1
368	0.3003	0.2904			268	10.6			268	11.8
369	0.2988	0.2882			269	10.6			269	11.3
370	0.2974	0.2866			270	10.6			270	12
371	0.2969	0.2851			271	10.6			271	11.9
372	0.2964	0.2841			272	10.8			272	12.2
373	0.2962	0.2835			273	10.8			273	12.3
374	0.2962	0.283			274	10.9			274	12.2
375	0.2965	0.2829			275	10.7			275	12.4
376	0.2969	0.283			276	10.9			276	12.5
377	0.2975	0.2833			277	10.9			277	12.5
378	0.2981	0.2836			278	11.1			278	12.5
379	0.299	0.2843			279	11			279	12.8
380	0.2998	0.285			280	10.7			280	13
381	0.3008	0.2858			281	10.6			281	12.6
382	0.3019	0.2868			282	10.7			282	12.4
383	0.3031	0.2878			283	10.9			283	12.7
384	0.3043	0.289			284	10.8			284	13
385	0.3055	0.2902			285	10.5			285	12.3
386	0.3072	0.2916			286	10.2			286	11.6
387	0.3088	0.2929			287	9.95			287	11.5
388	0.3103	0.2944			288	9.46			288	10.4
389	0.3121	0.2961			289	9.1			289	10.4
390	0.3139	0.2978			290	8.85			290	10
391	0.3158	0.2997			291	8.59			291	9.92
392	0.3182	0.302			292	8.39			292	8.9
393	0.3203	0.3038			293	7.94			293	8.13
394	0.322	0.3055			294	7.23			294	7.68
395	0.3238	0.3073			295	6.65			295	6.82
396	0.3255	0.309			296	5.99			296	5.83
397	0.3273	0.3111			297	5.44			297	5.26
398	0.3286	0.3125			298	5			298	4.5
399	0.3296	0.3137			299	4.61			299	4.11
400	0.3301	0.3146			300	4.12			300	3.54
401	0.3302	0.315			301	3.72			301	3.11
402	0.3299	0.3151			302	3.59			302	2.89
403	0.3291	0.3148			303	3.28			303	2.69
404	0.3277	0.3139			304	3.32			304	2.69
405	0.3259	0.3128			305	3.16			305	2.51
406	0.324	0.3113			306	3.16			306	2.39
407	0.3216	0.3097			307	3.12			307	2.43
408	0.3188	0.3075			308	3.02			308	2.34
409	0.3148	0.3044			309	3.02			309	2.37
410	0.3113	0.3016			310	2.94			310	2.08
411	0.3076	0.2986			311	2.92			311	2.11
412	0.3036	0.2954			312	2.84			312	2.04
413	0.2993	0.2918			313	2.75			313	2.1
414	0.295	0.2882			314	2.8			314	1.96
415	0.2891	0.2831			315	2.74			315	1.96
416	0.2841	0.2791			316	2.71			316	1.84
417	0.279	0.2747			317	2.6			317	1.79
418	0.2741	0.2704			318	2.58			318	1.76
419	0.2689	0.2657			319	2.59			319	1.76
420	0.2632	0.2602			320	2.59			320	1.76
421	0.258	0.2556			321	2.62			321	1.64
422	0.2535	0.2513			322	2.65			322	1.53
423	0.2484	0.2468			323	2.67			323	1.51
424	0.2438	0.2421			324	2.65			324	1.61
425	0.2392	0.2375			325	2.74			325	1.75
426	0.2332	0.2315			326	2.65			326	1.78
427	0.2283	0.2267			327	2.68			327	1.74
428	0.2233	0.2215			328	2.84			328	1.68
429	0.2182	0.2164			329	2.94			329	1.86
430	0.2113	0.2094			330	3.05			330	1.97
431	0.2059	0.2037			331	3.19			331	2.06
432	0.2009	0.1982			332	3.3			332	2.06
433	0.1962	0.193			333	3.43			333	2.19
434	0.1918	0.1879			334	3.56			334	2.31
435	0.1872	0.1833			335	3.76			335	2.5
436	0.1817	0.1774			336	4.01			336	2.82
437	0.1774	0.1731			337	4.17			337	2.75
438	0.1731	0.1689			338	4.46			338	3
439	0.1694	0.1647			339	4.67			339	3.29
440	0.1649	0.1602			340	5.07			340	3.56
441	0.1616	0.1569			341	5.31			341	3.81
442	0.1585	0.1537			342	5.69			342	4.17
443	0.1554	0.1505			343	6.07			343	4.53
444	0.1524	0.1477			344	6.4			344	4.95
445	0.1491	0.1442			345	6.83			345	5.34
446	0.1465	0.1417			346	7.24			346	5.43
447	0.1442	0.1392			347	7.76			347	6.43
448	0.1422	0.1372			348	8.28			348	6.5
449	0.1396	0.1344			349	8.72			349	7.45
450	0.1377	0.1325			350	9.41			350	7.93
451	0.1354	0.1308			351	10.1			351	8.47
452	0.1338	0.1288			352	10.6			352	9.08
453	0.1322	0.1272			353	11.4			353	9.74
454	0.1296	0.1252			354	12.2			354	11
455	0.1287	0.1235			355	12.8			355	11.4
456	0.127	0.122			356	13.7			356	12.1
457	0.1255	0.1203			357	14.6			357	13.2
458	0.1243	0.119			358	15.5			358	13.9
459	0.1226	0.1176			359	16.6			359	15.2
460	0.1214	0.1163			360	17.5			360	16
461	0.1206	0.1152			361	18.5			361	17.1
462	0.1193	0.1141			362	19.8			362	18.6
463	0.1183	0.1129			363	21.2			363	19.6
464	0.1172	0.1118			364	22.3			364	20.8
465	0.1162	0.1107			365	23.8			365	22.4
466	0.115	0.1095			366	25.3			366	24.2
467	0.114	0.1084			367	27			367	25.4
468	0.1129	0.1073			368	28.7			368	27.4
469	0.1121	0.1063			369	30.7			369	29.8
470	0.1113	0.1053			370	32.4			370	31
471	0.1101	0.1045			371	34.3			371	32.9
472	0.1092	0.1036			372	36.5			372	35.3
473	0.1079	0.1024			373	38.4			373	37.4
474	0.1074	0.1016			374	40.6			374	39.8
475	0.1063	0.1006			375	42.9			375	41.4
476	0.1051	0.0997			376	45.1			376	44.2
477	0.1043	0.0989			377	47.2			377	45.9
478	0.1035	0.098			378	49.5			378	48.7
479	0.1026	0.0973			379	51.9			379	51
480	0.1016	0.0961			380	53.9			380	53.3
481	0.1004	0.0949			381	56.2			381	55.2
482	0.0997	0.0944			382	58.7			382	58.2
483	0.0987	0.0934			383	61.1			383	60.2
484	0.0981	0.0928			384	63.5			384	62.2
485	0.0971	0.0918			385	65.9			385	64.8
486	0.0965	0.0914			386	68.2			386	67.7
487	0.096	0.0902			387	70.6			387	69.7
488	0.0951	0.0895			388	73.1			388	71.9
489	0.094	0.0888			389	75.8			389	75.2
490	0.0936	0.0883			390	78.2			390	77.7
491	0.0927	0.0873			391	80.8			391	79.8
492	0.092	0.0867			392	83.2			392	81.9
493	0.0911	0.0857			393	85.5			393	85
494	0.0907	0.0852			394	88			394	87.3
495	0.0897	0.0846			395	90.1			395	89.6
496	0.0893	0.0837			396	92.6			396	92.3
497	0.0881	0.0828			397	94.4			397	94.6
498	0.0873	0.0822			398	96.9			398	96.1
499	0.0866	0.0815			399	98.2			399	97.7
500	0.0861	0.0807			400	99			400	99.3
					401	99.5			401	98.7
					402	100			402	100
					403	100			403	99.6
					404	99.6			404	99.7
					405	99.4			405	99.7
					406	98.2			406	99.1
					407	97.2			407	98.1
					408	95.9			408	96
					409	94.4			409	95.1
					410	92.8			410	93.2
					411	91.1			411	91.7
					412	88.8			412	90.8
					413	86.7			413	88.5
					414	84.5			414	85.5
					415	82			415	84.1
					416	79.2			416	80.9
					417	76.5			417	78.6
					418	73.4			418	75.4
					419	71			419	73.4
					420	68.5	2.11		420	69.7	1.76
					421	65.3	2.59		421	66.9	2.24
					422	62.6	3.05		422	64.9	2.71
					423	59.9	3.69		423	61.2	3.27
					424	56.8	4.46		424	58.8	3.93
					425	54.1	5.25		425	55.7	4.72
					426	51.1	6.4		426	52.5	5.6
					427	48.2	7.53		427	49.9	6.86
					428	45.6	8.85		428	46.7	8.04
					429	42.8	10.6		429	44.3	9.65
					430	40	12.4		430	41.4	11.4
					431	37.3	14.5		431	38.4	13.3
					432	34.8	16.9		432	35.8	15.6
					433	32.4	19.6		433	33.3	18.1
					434	30	22.7		434	31.2	21.3
					435	27.6	26.2		435	28.8	24.6
					436	25.5	30.1		436	26	28.1
					437	23.4	34.1		437	24.3	32
					438	21.6	38.6		438	22.2	36.6
					439	19.7	43.4		439	19.9	41.4
					440	17.7	48.4		440	17.8	46.1
					441	15.6	53.7		441	15.9	51.7
					442	14.2	58.9		442	14.2	57
					443	12.8	64.7		443	12.7	62.5
					444	11.4	70.1		444	11.3	68.1
					445	10.1	75.3		445	9.56	73.3
					446	9.04	80.2		446	8.62	78.4
					447	8	84.5		447	7.36	83
					448	6.91	88.7		448	6.44	87.1
					449	6.21	92		449	5.31	91.2
					450	5.54	95.2		450	4.77	94.2
					451	4.95	97.4		451	3.8	96.8
					452	4.32	98.7		452	3.26	98.3
					453	3.83	99.3		453	2.84	99.6
					454	3.42	100		454	2.3	100
					455	3.03	99.9		455	1.93	99.7
					456	2.84	99.4		456	1.64	99.1
					457	2.52	98		457	1.37	98.3
					458	2.33	97.1		458	1.08	96.8
					459	2.19	95.5		459	0.987	95.3
					460	2	93.8		460	0.825	93.7
					461	1.83	92.1		461	0.701	91.8
					462	1.75	90.3		462	0.606	89.9
					463	1.69	88.7		463	0.515	88.4
					464	1.64	86.7		464	0.487	86.2
					465	1.53	85.2		465	0.445	84.3
					466	1.46	83.3		466	0.398	82.8
					467	1.42	82.4		467	0.38	81.3
					468	1.42	80.7		468	0.329	79.9
					469	1.37	79.5		469	0.273	78.5
					470	1.3	78.2		470	0.275	77.4
					471	1.27	77.1		471	0.225	76.3
					472	1.23	76.4		472	0.259	74.9
					473	1.22	74.8		473	0.23	74.1
					474	1.23	74.3		474	0.221	73.1
					475	1.17	72.8		475	0.162	71.9
					476	1.16	72.1		476	0.198	70.9
					477	1.16	71.1		477	0.217	69.7
					478	1.11	69.7		478	0.213	68.5
					479	1.05	68.9		479	0.162	67.8
					480	1.04	67.5		480	0.129	66.7
					481	1.02	66.2		481	0.175	65.4
					482	0.996	65.1		482	0.117	64.4
					483	0.959	63.7		483	0.143	62.7
					484	0.924	62.3		484	0.138	61.4
					485	0.904	61.1		485	0.121	60.3
					486	0.864	59.6		486	0.137	58.5
					487	0.872	57.6		487	0.13	56.9
					488	0.815	56.3		488	0.174	55.3
					489	0.801	54.5		489	0.175	53.3
					490	0.775	53.2		490	0.12	52
					491	0.719	51.4		491	0.135	50.4
					492	0.724	49.9		492	0.164	48.9
					493	0.706	48.1		493	0.136	47.3
					494	0.663	46.7		494	0.149	45.6
					495	0.606	45.2		495	0.0861	44
					496	0.596	43.7		496	0.0899	42.5
					497	0.549	42.2		497	0.113	41.2
					498	0.538	40.8		498	0.116	39.8
					499	0.52	39.5		499	0.145	38.3
					500	0.491	37.8		500	0.0505	36.9
					501		36.6		501		35.9
					502		35.4		502		34.5
					503		34.3		503		33.5
					504		33.1		504		32.3
					505		32.2		505		31.1
					506		31.1		506		30.2
					507		30		507		29.1
					508		29.3		508		28
					509		28.4		509		27.5
					510		27.5		510		26.4
					511		26.5		511		25.8
					512		25.8		512		24.9
					513		25.1		513		24.1
					514		24.2		514		23.3
					515		23.7		515		22.7
					516		22.8		516		21.9
					517		22		517		21.2
					518		21.5		518		20.4
					519		20.7		519		19.8
					520		20.1		520		19.2
					521		19.5		521		18.6
					522		18.9		522		17.9
					523		18		523		17.4
					524		17.6		524		16.7
					525		16.9		525		16.2
					526		16.4		526		15.6
					527		15.8		527		15.1
					528		15.2		528		14.5
					529		14.6		529		14
					530		14.1		530		13.5
					531		13.7		531		13
					532		13		532		12.5
					533		12.6		533		12.1
					534		12.2		534		11.5
					535		11.7		535		11.1
					536		11.2		536		10.6
					537		10.9		537		10.3
					538		10.5		538		9.91
					539		10		539		9.64
					540		9.77		540		9.18
					541		9.34		541		8.79
					542		8.94		542		8.36
					543		8.79		543		8.12
					544		8.3		544		7.7
					545		8.18		545		7.54
					546		7.71		546		7.15
					547		7.45		547		6.91
					548		7.25		548		6.66
					549		6.92		549		6.37
					550		6.63		550		6.16
					551		6.48		551		5.95
					552		6.23		552		5.74
					553		5.97		553		5.56
					554		5.8		554		5.4
					555		5.66		555		5.22
					556		5.44		556		4.99
					557		5.28		557		4.8
					558		5.08		558		4.65
					559		4.89		559		4.51
					560		4.7		560		4.31
					561		4.47		561		4.16
					562		4.28		562		3.87
					563		4.24		563		3.74
					564		4.09		564		3.72
					565		3.92		565		3.5
					566		3.83		566		3.42
					567		3.68		567		3.32
					568		3.53		568		3.19
					569		3.39		569		3.09
					570		3.26		570		2.92
					571		3.09		571		2.81
					572		3.06		572		2.77
					573		2.97		573		2.64
					574		2.82		574		2.53
					575		2.8		575		2.48
					576		2.66		576		2.32
					577		2.49		577		2.26
					578		2.4		578		2.25
					579		2.37		579		2.15
					580		2.33		580		2
					581		2.25		581		2
					582		2.21		582		1.91
					583		2.09		583		1.81
					584		1.94		584		1.73
					585		1.99		585		1.69
					586		1.85		586		1.66
					587		1.74		587		1.55
					588		1.74		588		1.51
					589		1.73		589		1.48
					590		1.62		590		1.4
					591		1.63		591		1.42
					592		1.55		592		1.33
					593		1.49		593		1.25
					594		1.48		594		1.22
					595		1.41		595		1.24
					596		1.33		596		1.18
					597		1.27		597		1.08
					598		1.26		598		1.1
					599		1.23		599		1.06
					600		1.22		600		0.994
					601		1.12		601		0.944
					602		1.09		602		0.961
					603		1.09		603		0.919
					604		1.04		604		0.82
					605		1.04		605		0.865
					606		0.943		606		0.828
					607		0.922		607		0.793
					608		0.932		608		0.775
					609		0.873		609		0.762
					610		0.845		610		0.73
					611		0.831		611		0.711
					612		0.809		612		0.667
					613		0.82		613		0.64
					614		0.757		614		0.591
					615		0.754		615		0.624
					616		0.752		616		0.604
					617		0.692		617		0.539
					618		0.648		618		0.545
					619		0.696		619		0.568
					620		0.676		620		0.529
					621		0.627		621		0.505
					622		0.591		622		0.481
					623		0.587		623		0.509
					624		0.54		624		0.472
					625		0.492		625		0.446
					626		0.541		626		0.45
					627		0.502		627		0.435
					628		0.524		628		0.392
					629		0.491		629		0.365
					630		0.485		630		0.408
					631		0.466		631		0.387
					632		0.474		632		0.338
					633		0.473		633		0.381
					634		0.402		634		0.36
					635		0.408		635		0.315
					636		0.369		636		0.337
					637		0.379		637		0.301
					638		0.385		638		0.314
					639		0.354		639		0.285
					640		0.341		640		0.266
					641		0.331		641		0.273
					642		0.339		642		0.255
					643		0.328		643		0.268
					644		0.313		644		0.26
					645		0.309		645		0.271
					646		0.291		646		0.286
					647		0.296		647		0.263
					648		0.286		648		0.237
					649		0.335		649		0.221
					650		0.296		650		0.256
					651		0.297		651		0.228
					652		0.299		652		0.219
					653		0.265		653		0.239
					654		0.292		654		0.222
					655		0.258		655		0.214
					656		0.254		656		0.191
					657		0.236		657		0.199
					658		0.246		658		0.195
					659		0.234		659		0.212
					660		0.253		660		0.185
					661		0.25		661		0.174
					662		0.181		662		0.174
					663		0.199		663		0.181
					664		0.219		664		0.168
					665		0.201		665		0.154
					666		0.212		666		0.167
					667		0.242		667		0.154
					668		0.206		668		0.184
					669		0.195		669		0.163
					670		0.194		670		0.139
					671		0.182		671		0.153
					672		0.223		672		0.145
					673		0.169		673		0.125
					674		0.177		674		0.185
					675		0.188		675		0.154
					676		0.235		676		0.131
					677		0.199		677		0.141
					678		0.164		678		0.124
					679		0.236		679		0.162
					680		0.117		680		0.0698
					681		0.13		681		0.0748
					682		0.114		682		0.0537
					683		0.109		683		0.0404
					684		0.0909		684		0.0776
					685		0.121		685		0.0429
					686		0.131		686		0.0651
					687		0.105		687		0.041
					688		0.121		688		0.0504
					689		0.106		689		0.057
					690		0.0751		690		0.0228
					691		0.0777		691		0.0877
					692		0.106		692		0.0343
					693		0.09		693		0.0411
					694		0.0963		694		0.0896
					695		0.0766		695		0.0519
					696		0.0882		696		0.11
					697		0.0606		697		0.0133
					698		0.0814		698		0.0672
					699		0.055		699		0.0341
					700		0.065		700		0.0708
					701		0.0677		701		0.07
					702		0.0629		702		0.078
					703		0.0367		703		0.0449
					704		0.092		704		0.0582
					705		0.0694		705		0.0461
					706		0.0724		706		0.0355
					707		0.0795		707		0.11
					708		0.0516		708		0.0249
					709		0.0817		709		0.033
					710		0.0871		710		0.0511
					711		0.0884		711		0.0758
					712		0.1		712		0.0526
					713		0.0729		713		0.0389
					714		0.0559		714		-0.0249
					715		0.0999		715		0.0715
					716		0.0645		716		0.0234
					717		0.0584		717		0.0886
					718		0.0663		718		0.0394
					719		0.0575		719		0.0754
					720		0.0584		720		0.0472
					721		0.079		721		0.0912
					722		0.0476		722		0.0763
					723		0.0381		723		0.075
					724		0.0591		724		0.0237
					725		0.0781		725		0.0265
					726		0.0316		726		0.115
					727		0.102		727		0.0617
					728		0.106		728		0.0475
					729		0.0824		729		0.0633
					730		0.0529		730		0.0231
					731		0.00282		731		0.039
					732		-0.0142		732		0.0762
					733		0.0231		733		0.0453
					734		-0.00293		734		0.0675
					735		0.0712		735		0.0547
					736		0.0451		736		0.0139
					737		-0.00305		737		0.0281
					738		0.00309		738		0.0285
					739		0.0438		739		0.104
					740		0.0095		740		-0.00292
					741		0.0192		741		-0.00591
					742		-0.0358		742		0.021
					743		0		743		0.0273
					744		0.00334		744		0.0431
					745		0.0439		745		0.0561
					746		-0.041		746		0.0315
					747		0.0208		747		0.0575
					748		0.0351		748		0.12
					749		-0.0284		749		0.0721
					750		-0.0144		750		0.0299
					751		0.0437		751		0.0505
					752		-0.0148		752		0.0682
					753		-0.0187		753		0.124
					754		0.0263		754		0.0838
					755		-0.00764		755		-0.00353
					756		0.0309		756		0.0286
					757		0.0353		757		0.0399
					758		-0.0159		758		0.0478
					759		0.0483		759		-0.00745
					760		0.0408		760		0.0566
					761		-0.00826		761		0.0306
					762		-0.00836		762		0.00387
					763		-0.0169		763		0.118
					764		0.0513		764		0.111
					765		0		765		-0.0361
					766		0.0438		766		0.0691
					767		0.0488		767		0.0288
					768		-0.0493		768		0.108
					769		0.0408		769		0.021
					770		0.0229		770		0.017
					771		-0.0417		771		0.0689
					772		0.0516		772		0.135
					773		0.0237		773		0.0309
					774		-0.0048		774		-0.0223
					775		0.0194		775		0.0181
					776		0.0246		776		0.11
					777		0.0348		777		0.00462
					778		0.0402		778		0.00468
					779		-0.0356		779		0.0851
					780		0.0103		780		0.0383
					781		0.0416		781		0.0775
					782		-0.0527		782		0.0637
					783		0.0799		783		0.0149
					784		0.027		784		-0.01
					785		0.00546		785		0.183
					786		0		786		0.103
					787		0.028		787		0.109
					788		0.0509		788		0.0158
					789		0.0343		789		0.101
					790		0.0174		790		0.14
					791		0.0996		791		-0.0109
					792		0		792		0.0385
					793		0.0718		793		0.123
					794		-0.0121		794		0.107
					795		0.0246		795		0.12
					796		-0.0624		796		0.0811
					797		0.0189		797		0.0996
					798		0.0256		798		0.0475
					799		0.00649		799		0.205
					800		-0.0329		800		0.128

## Sheet: Panel 3a
Blue-to-green fluorescence
Outliers in red
	mBlueberry2				EBFP2				mTagBFP2				Electra1				Electra2
Transfection	1	2	3	4	1	2	3	4	1	2	3	4	1	2	3	4	1	2	3	4
# Cell
	0.05803	0.0793	0.0598	0.07122	0.24374	0.24894	0.24902	0.20746	0.39717	0.39072	0.38097	0.39092	0.37596	0.39594	0.37943	0.37409	0.40667	0.40963	0.39672	0.43441
1	0.0596	0.08074	0.06012	0.07271	0.2517	0.27333	0.27098	0.21711	0.39855	0.39702	0.39128	0.40311	0.37991	0.39613	0.38073	0.38003	0.40804	0.41093	0.41309	0.43754
2	0.06197	0.08331	0.06348	0.07283	0.2599	0.27411	0.28893	0.22112	0.42427	0.40408	0.39685	0.40743	0.38236	0.39833	0.38381	0.38683	0.40872	0.41152	0.41794	0.44057
3	0.06692	0.08466	0.06402	0.07442	0.26737	0.27683	0.29271	0.22278	0.42481	0.4049	0.39806	0.41096	0.38515	0.39906	0.38508	0.38909	0.41093	0.41202	0.42553	0.44144
4	0.06729	0.08698	0.06531	0.07564	0.27326	0.27922	0.30114	0.22909	0.42553	0.41794	0.4066	0.42067	0.39135	0.40851	0.38539	0.38913	0.41437	0.41318	0.42656	0.44462
5	0.06862	0.08721	0.06591	0.07636	0.27622	0.28023	0.302	0.23514	0.4284	0.41992	0.41166	0.42633	0.39337	0.40969	0.38621	0.3905	0.41475	0.41714	0.43125	0.44525
6	0.06891	0.0874	0.06634	0.07675	0.27671	0.28084	0.3031	0.23568	0.42842	0.42211	0.41505	0.43043	0.39668	0.41166	0.38651	0.39061	0.41584	0.41777	0.43161	0.44799
7	0.06908	0.08859	0.06693	0.0782	0.27877	0.28087	0.3034	0.23974	0.42862	0.42717	0.41611	0.43175	0.39699	0.41296	0.39002	0.39076	0.41694	0.42657	0.43185	0.44854
8	0.06987	0.08877	0.06717	0.08028	0.27979	0.28118	0.3035	0.24171	0.42982	0.42719	0.41731	0.43235	0.39786	0.41333	0.39075	0.39181	0.41753	0.4281	0.43281	0.44867
9	0.07006	0.08961	0.06745	0.08063	0.28332	0.28424	0.30371	0.24375	0.43692	0.42864	0.4176	0.43236	0.40024	0.41337	0.39089	0.39252	0.41883	0.4283	0.43558	0.44891
10	0.07023	0.09006	0.06816	0.08099	0.2848	0.28451	0.30573	0.24572	0.43977	0.42952	0.41949	0.43271	0.40292	0.41343	0.39132	0.39413	0.41988	0.42856	0.43688	0.45147
11	0.07158	0.09008	0.06904	0.08123	0.28528	0.28864	0.3059	0.25659	0.44038	0.43025	0.41961	0.43281	0.40762	0.4145	0.39138	0.39541	0.42267	0.42869	0.43728	0.45273
12	0.07383	0.09081	0.06924	0.08136	0.28747	0.28878	0.30794	0.25786	0.44134	0.4308	0.42037	0.43437	0.40829	0.41487	0.39159	0.39569	0.4234	0.42944	0.44153	0.4534
13	0.07423	0.09137	0.06931	0.08243	0.28925	0.29032	0.30826	0.25896	0.44162	0.4322	0.42083	0.43737	0.40857	0.41499	0.39193	0.39665	0.42348	0.42987	0.44186	0.45427
14	0.07647	0.09138	0.06964	0.08282	0.28947	0.29088	0.30845	0.26	0.4427	0.43287	0.42202	0.43762	0.4105	0.41504	0.39209	0.39692	0.4241	0.43047	0.44191	0.45485
15	0.07727	0.0914	0.0704	0.08282	0.28983	0.29392	0.31011	0.26775	0.44286	0.4338	0.42427	0.43907	0.41104	0.41513	0.3924	0.3974	0.4259	0.43118	0.44262	0.45535
16	0.07743	0.09209	0.07118	0.08337	0.29027	0.29443	0.312	0.26894	0.44371	0.43433	0.42765	0.43972	0.41203	0.41562	0.39436	0.39757	0.42667	0.43122	0.44301	0.45765
17	0.07761	0.093	0.07132	0.08573	0.29083	0.29578	0.31211	0.27027	0.44425	0.43517	0.42828	0.44044	0.4141	0.41589	0.39501	0.39888	0.42681	0.43237	0.44477	0.46014
18	0.07797	0.09382	0.07163	0.08582	0.29372	0.29595	0.31233	0.27072	0.44512	0.43553	0.42893	0.44143	0.41419	0.41596	0.3954	0.39997	0.42735	0.43285	0.44544	0.46413
19	0.0782	0.09408	0.07187	0.08614	0.29467	0.29597	0.31494	0.27508	0.44619	0.43651	0.43077	0.44337	0.41427	0.41607	0.39543	0.40004	0.42855	0.43323	0.44722	0.46513
20	0.07863	0.09409	0.07246	0.08718	0.2947	0.29619	0.31503	0.27683	0.4464	0.43702	0.43175	0.44575	0.41496	0.41661	0.39592	0.40034	0.4301	0.43495	0.44811	0.46625
21	0.07897	0.09464	0.07264	0.08735	0.29594	0.29928	0.31558	0.2786	0.44828	0.43727	0.43242	0.44755	0.41517	0.4173	0.39653	0.40063	0.43048	0.4358	0.44883	0.46627
22	0.07909	0.09505	0.07298	0.08779	0.29614	0.29962	0.31684	0.28032	0.44831	0.43739	0.43264	0.44962	0.41519	0.41732	0.39661	0.40141	0.4305	0.43684	0.44977	0.46668
23	0.08032	0.0953	0.07365	0.08816	0.29849	0.30103	0.31712	0.28048	0.44888	0.43788	0.4327	0.44999	0.41521	0.41757	0.39725	0.40227	0.43077	0.43691	0.44992	0.46721
24	0.08054	0.09543	0.07401	0.08898	0.29976	0.30109	0.31785	0.281	0.44911	0.43945	0.43271	0.45095	0.41562	0.41876	0.39757	0.40259	0.431	0.43695	0.45015	0.46755
25	0.08085	0.0956	0.07406	0.08898	0.30001	0.30148	0.318	0.28173	0.44947	0.4396	0.43613	0.45142	0.41566	0.41886	0.39763	0.40276	0.43386	0.4376	0.45108	0.4678
26	0.08114	0.09561	0.07474	0.08979	0.30006	0.30177	0.31907	0.28225	0.45016	0.43976	0.4365	0.45156	0.41601	0.41911	0.39769	0.40302	0.43529	0.43807	0.45232	0.46852
27	0.08128	0.09602	0.07499	0.09062	0.3002	0.30276	0.3216	0.28457	0.4507	0.44033	0.43671	0.45191	0.41611	0.41965	0.39793	0.40335	0.43701	0.4383	0.45291	0.46882
28	0.08187	0.0962	0.07589	0.09103	0.30117	0.3029	0.32392	0.28765	0.4507	0.44038	0.43695	0.45201	0.41625	0.41972	0.39801	0.40413	0.43786	0.43847	0.45604	0.46918
29	0.08192	0.09623	0.07662	0.09187	0.30199	0.30301	0.32416	0.28919	0.45192	0.44104	0.43697	0.45219	0.41669	0.41981	0.39807	0.40415	0.43816	0.43865	0.45696	0.46955
30	0.08203	0.09657	0.07704	0.09192	0.3025	0.30322	0.32631	0.29081	0.45194	0.44148	0.43788	0.45264	0.41677	0.41982	0.39818	0.40424	0.43834	0.43865	0.45704	0.47122
31	0.08224	0.09671	0.07826	0.09197	0.30283	0.30336	0.32761	0.29163	0.45196	0.44157	0.43822	0.4528	0.41687	0.42064	0.39852	0.40473	0.44035	0.43929	0.45771	0.47182
32	0.08304	0.09686	0.07915	0.09202	0.30284	0.30551	0.3285	0.29294	0.45299	0.44158	0.43898	0.45385	0.41696	0.42103	0.39877	0.4056	0.44118	0.4407	0.45856	0.47199
33	0.08348	0.09698	0.07963	0.09244	0.30467	0.30794	0.32935	0.29354	0.45308	0.44293	0.44043	0.45563	0.41713	0.42132	0.39884	0.40729	0.44126	0.44185	0.45899	0.4737
34	0.08366	0.0972	0.08006	0.09295	0.30483	0.31103	0.3296	0.29455	0.45332	0.44309	0.44049	0.45572	0.4174	0.42132	0.40032	0.40785	0.44136	0.44369	0.4599	0.47382
35	0.08456	0.09756	0.08126	0.0935	0.30489	0.31111	0.32966	0.29547	0.45463	0.4444	0.44292	0.4561	0.41744	0.42248	0.40101	0.40796	0.44201	0.44431	0.45993	0.47385
36	0.08457	0.09762	0.08131	0.09376	0.3058	0.3118	0.33006	0.29554	0.45492	0.4452	0.44348	0.45611	0.41758	0.42257	0.40127	0.408	0.44229	0.44465	0.46084	0.47645
37	0.08485	0.09796	0.08176	0.09392	0.30751	0.31226	0.33024	0.29591	0.45499	0.44585	0.44378	0.45627	0.42047	0.42306	0.40137	0.408	0.44242	0.44472	0.461	0.47663
38	0.08489	0.09817	0.08193	0.09485	0.31397	0.31285	0.33195	0.29942	0.45512	0.44638	0.44505	0.45666	0.42053	0.42317	0.40181	0.40801	0.44271	0.44545	0.464	0.47682
39	0.08494	0.099	0.08374	0.09493	0.31423	0.31295	0.33214	0.29962	0.45582	0.44662	0.44537	0.45887	0.42059	0.42324	0.40212	0.40813	0.44293	0.44545	0.46435	0.47778
40	0.08499	0.09924	0.08382	0.09537	0.31438	0.31387	0.33387	0.29973	0.45609	0.44663	0.44595	0.45895	0.42074	0.42359	0.40266	0.40818	0.44332	0.44555	0.46604	0.47779
41	0.0854	0.09927	0.08481	0.09577	0.31486	0.31412	0.33482	0.30054	0.45651	0.44666	0.44616	0.45912	0.42152	0.4236	0.40321	0.40849	0.4439	0.44568	0.46684	0.47782
42	0.08577	0.09947	0.08488	0.09592	0.31492	0.31418	0.33495	0.30078	0.45665	0.44696	0.44743	0.46041	0.4217	0.42425	0.40325	0.40865	0.4442	0.44629	0.46695	0.48012
43	0.08601	0.09961	0.08588	0.09613	0.31574	0.31457	0.33935	0.30105	0.45682	0.44717	0.44778	0.46073	0.42222	0.42432	0.40405	0.40909	0.44493	0.4471	0.46763	0.48018
44	0.08655	0.10014	0.08606	0.09648	0.31595	0.31513	0.33986	0.30279	0.45715	0.44802	0.44786	0.46103	0.42223	0.42432	0.40422	0.41044	0.44628	0.44713	0.46881	0.48064
45	0.08665	0.10021	0.0865	0.09789	0.31787	0.31579	0.34012	0.30287	0.45718	0.44827	0.44795	0.46104	0.4226	0.42432	0.40423	0.41086	0.44703	0.44725	0.46891	0.48118
46	0.08742	0.1004	0.08675	0.09797	0.31819	0.31593	0.34026	0.3041	0.45737	0.44836	0.44815	0.46113	0.42304	0.4245	0.40425	0.41088	0.44878	0.44746	0.46975	0.48152
47	0.08747	0.10092	0.0874	0.09834	0.31872	0.31687	0.34118	0.30553	0.4588	0.44916	0.44857	0.46119	0.42307	0.42488	0.40431	0.4109	0.44938	0.44755	0.46992	0.48208
48	0.08754	0.101	0.08746	0.09843	0.32314	0.31735	0.34205	0.30709	0.46015	0.4494	0.44868	0.46259	0.42312	0.42502	0.40484	0.41132	0.44974	0.4482	0.47012	0.48249
49	0.08852	0.1011	0.08747	0.09907	0.32368	0.31738	0.34593	0.30754	0.46032	0.44955	0.44875	0.46265	0.42319	0.4252	0.405	0.41151	0.45019	0.44848	0.47059	0.48258
50	0.08854	0.10185	0.08956	0.09928	0.32429	0.31751	0.3471	0.30763	0.46067	0.45047	0.44888	0.46455	0.42382	0.42522	0.40522	0.4116	0.45023	0.44925	0.47142	0.48282
51	0.08855	0.10203	0.0899	0.09974	0.32502	0.31771	0.34858	0.31005	0.46095	0.4505	0.44919	0.46469	0.42401	0.42522	0.40574	0.41172	0.45146	0.4495	0.4716	0.4839
52	0.08895	0.10206	0.09059	0.10051	0.3259	0.3193	0.34897	0.31015	0.46122	0.45123	0.44975	0.46488	0.42403	0.42578	0.4063	0.41204	0.45155	0.44975	0.47164	0.48431
53	0.08901	0.10211	0.0906	0.10079	0.32622	0.31951	0.34911	0.31071	0.46125	0.45137	0.45042	0.46518	0.42425	0.4258	0.40647	0.41214	0.45213	0.44994	0.47311	0.48751
54	0.08928	0.10221	0.09081	0.10102	0.32642	0.31978	0.34941	0.31148	0.46144	0.45171	0.45137	0.46529	0.42431	0.42615	0.40687	0.41222	0.45246	0.45001	0.47316	0.48759
55	0.08932	0.10231	0.09087	0.10213	0.32938	0.32006	0.35048	0.31176	0.46232	0.45193	0.45144	0.46542	0.42454	0.42615	0.40701	0.41225	0.4525	0.45177	0.47362	0.48902
56	0.08936	0.10243	0.09163	0.10213	0.3295	0.32029	0.3507	0.312	0.46232	0.45271	0.45154	0.46574	0.42461	0.42624	0.40753	0.41228	0.45328	0.45181	0.4741	0.4906
57	0.08942	0.1028	0.09279	0.10232	0.32957	0.32205	0.35135	0.31221	0.46238	0.4531	0.45177	0.46581	0.4247	0.42663	0.40797	0.41278	0.45399	0.45237	0.47448	0.49221
58	0.08946	0.10285	0.09364	0.10282	0.32987	0.32214	0.35141	0.31472	0.46241	0.45337	0.45202	0.46631	0.42488	0.42668	0.40826	0.41285	0.45407	0.45239	0.47472	0.49281
59	0.08968	0.10291	0.09481	0.10283	0.33015	0.32217	0.35205	0.31569	0.46246	0.45354	0.45235	0.46657	0.42493	0.42669	0.40862	0.41298	0.45502	0.45242	0.47476	0.49532
60	0.0897	0.10308	0.09515	0.1036	0.33035	0.32241	0.35306	0.31591	0.46269	0.45538	0.45242	0.46659	0.4252	0.42725	0.40869	0.41314	0.45536	0.45274	0.47553	0.49565
61	0.08984	0.1034	0.09543	0.1037	0.33041	0.32313	0.35386	0.31595	0.46276	0.45648	0.45247	0.46688	0.42522	0.4274	0.40897	0.41327	0.45577	0.45308	0.47608	0.49617
62	0.09003	0.10354	0.09654	0.10371	0.33163	0.3236	0.35423	0.31648	0.46294	0.45688	0.45262	0.46693	0.42531	0.42806	0.40938	0.4135	0.45631	0.45393	0.47658	0.49653
63	0.09025	0.10367	0.09711	0.10373	0.3318	0.32459	0.35545	0.31853	0.46299	0.45689	0.45336	0.46734	0.4255	0.42823	0.40978	0.41384	0.45754	0.45427	0.47825	0.49727
64	0.09042	0.1038	0.09731	0.10377	0.33272	0.32486	0.3565	0.31892	0.46308	0.45707	0.45463	0.46737	0.42573	0.42827	0.41011	0.41401	0.45758	0.45432	0.4787	0.49845
65	0.09047	0.10402	0.09732	0.10382	0.33377	0.3254	0.35671	0.319	0.46397	0.45716	0.45472	0.46756	0.42575	0.42851	0.41015	0.41474	0.45877	0.45464	0.47903	0.50175
66	0.09084	0.1041	0.0975	0.10384	0.33392	0.32564	0.35817	0.32084	0.46402	0.45728	0.45474	0.4676	0.42587	0.42884	0.4102	0.41499	0.45888	0.45473	0.48008	0.50212
67	0.09098	0.10425	0.09774	0.10395	0.33528	0.32608	0.35882	0.32146	0.46533	0.45789	0.45478	0.46779	0.42623	0.42942	0.41041	0.41506	0.45911	0.4548	0.48122	0.50292
68	0.09106	0.10429	0.09859	0.10402	0.33649	0.32702	0.36142	0.32274	0.46536	0.45852	0.45504	0.46785	0.42668	0.42949	0.41054	0.4163	0.45937	0.45486	0.48123	0.50732
69	0.09114	0.10454	0.09872	0.10407	0.33884	0.32754	0.36183	0.3246	0.46546	0.45859	0.45522	0.46806	0.4276	0.42951	0.4107	0.41648	0.45999	0.45495	0.48181	0.50748
70	0.09127	0.10466	0.0989	0.1041	0.33901	0.32759	0.36333	0.32475	0.46573	0.45882	0.45551	0.46837	0.42775	0.42964	0.4108	0.41649	0.46022	0.45497	0.48221	0.50758
71	0.09129	0.10585	0.09909	0.10417	0.33966	0.32853	0.36472	0.32599	0.46624	0.45941	0.4559	0.46859	0.42818	0.42993	0.4109	0.41666	0.46051	0.45526	0.48262	0.50936
72	0.09133	0.10635	0.09914	0.10451	0.34062	0.32865	0.36568	0.3262	0.46658	0.45954	0.4559	0.46879	0.42827	0.43009	0.411	0.41723	0.46104	0.45531	0.48266	0.51249
73	0.09163	0.10663	0.09957	0.10481	0.34091	0.33112	0.36589	0.32679	0.46664	0.46013	0.45656	0.46887	0.42844	0.43029	0.41106	0.41769	0.46116	0.45692	0.48286	0.51319
74	0.09177	0.10704	0.09963	0.10482	0.34166	0.33184	0.36841	0.32741	0.46741	0.46036	0.45656	0.46902	0.42862	0.43033	0.41113	0.41809	0.46127	0.45712	0.48364	0.51401
75	0.09194	0.10725	0.10009	0.10483	0.3419	0.3321	0.36863	0.32895	0.46755	0.46047	0.45657	0.4693	0.42887	0.43038	0.41154	0.41812	0.46131	0.4574	0.48369	0.51426
76	0.09196	0.10727	0.10015	0.10494	0.34215	0.33287	0.37079	0.3293	0.46797	0.461	0.45679	0.46955	0.42922	0.43043	0.41185	0.41847	0.4617	0.45796	0.48393	0.51552
77	0.092	0.10739	0.10016	0.10504	0.34282	0.33354	0.37205	0.33147	0.4681	0.46121	0.45769	0.47019	0.42925	0.43051	0.4124	0.41878	0.46195	0.45797	0.48421	0.51565
78	0.09209	0.10773	0.10025	0.10526	0.34356	0.33499	0.37242	0.33182	0.46901	0.46159	0.45772	0.4705	0.42947	0.4307	0.41257	0.41883	0.46202	0.45808	0.48486	0.51702
79	0.09229	0.10839	0.10046	0.10529	0.34365	0.33514	0.373	0.3328	0.46902	0.46179	0.45792	0.4705	0.42963	0.43071	0.41259	0.41926	0.46239	0.45823	0.4851	0.51722
80	0.09271	0.10861	0.10077	0.10539	0.34457	0.33593	0.37391	0.3331	0.46922	0.46212	0.45841	0.47069	0.42964	0.43076	0.41263	0.41957	0.46269	0.45873	0.48527	0.51761
81	0.09288	0.1087	0.10101	0.10566	0.34507	0.33624	0.37701	0.33319	0.46968	0.46254	0.45881	0.47081	0.42974	0.43101	0.41274	0.41965	0.46307	0.45914	0.48555	0.51783
82	0.09305	0.10912	0.10137	0.10601	0.34593	0.33646	0.37791	0.3344	0.4697	0.46259	0.45897	0.47097	0.42976	0.4312	0.41313	0.41988	0.46327	0.45916	0.48641	0.51852
83	0.09306	0.10922	0.10187	0.10618	0.34646	0.33825	0.37804	0.33564	0.4702	0.46276	0.45945	0.47106	0.42979	0.4313	0.41444	0.41997	0.46359	0.45933	0.4865	0.51962
84	0.09325	0.10992	0.10235	0.10632	0.34656	0.33858	0.37848	0.33951	0.47025	0.46316	0.46018	0.47109	0.42987	0.43132	0.41471	0.42017	0.46543	0.45968	0.48655	0.51969
85	0.09355	0.10999	0.10259	0.10649	0.34698	0.33915	0.37929	0.33971	0.47069	0.46358	0.46078	0.47131	0.42987	0.43137	0.41494	0.42053	0.46639	0.45973	0.48706	0.52116
86	0.09389	0.11084	0.10278	0.10665	0.34804	0.33921	0.37973	0.34051	0.47069	0.46399	0.46104	0.47206	0.4302	0.43142	0.4151	0.42057	0.46696	0.46021	0.4876	0.52196
87	0.09405	0.11105	0.10289	0.10674	0.34874	0.33943	0.38025	0.34054	0.47078	0.46408	0.46109	0.47215	0.43022	0.43157	0.41519	0.42093	0.46699	0.46049	0.48823	0.52322
88	0.09411	0.11115	0.10309	0.10693	0.34945	0.33962	0.38041	0.34131	0.47083	0.46411	0.46112	0.47228	0.4303	0.4316	0.41525	0.4212	0.46831	0.46059	0.4892	0.52802
89	0.09429	0.11185	0.10384	0.10694	0.3497	0.34058	0.38061	0.34211	0.47177	0.46434	0.46154	0.47236	0.43068	0.43175	0.41567	0.42121	0.46888	0.46136	0.48983	0.5341
90	0.09433	0.11233	0.10423	0.10722	0.35073	0.34094	0.38062	0.34264	0.47183	0.46442	0.46203	0.47256	0.43079	0.43187	0.41578	0.42121	0.46903	0.46162	0.49007	0.53996
91	0.09458	0.11246	0.10461	0.10775	0.35148	0.34198	0.38198	0.34333	0.47229	0.46447	0.46216	0.47267	0.43129	0.43194	0.41606	0.42203	0.46909	0.46169	0.49049	0.5429
92	0.09462	0.11353	0.10566	0.10808	0.35241	0.34259	0.38339	0.34792	0.47268	0.46455	0.46219	0.47277	0.43135	0.43213	0.41609	0.42265	0.4706	0.46178	0.49099	0.5429
93	0.09466	0.11384	0.10569	0.10825	0.35319	0.34382	0.38359	0.34808	0.47339	0.465	0.46225	0.47296	0.43139	0.43249	0.41644	0.42269	0.4717	0.46181	0.49101	0.5583
94	0.09474	0.11456	0.10581	0.10832	0.35334	0.34442	0.38402	0.35157	0.47348	0.46509	0.46277	0.47355	0.43146	0.43309	0.41665	0.42339	0.4718	0.46185	0.49113	0.55939
95	0.0948	0.11459	0.10631	0.10834	0.35426	0.34513	0.38437	0.35298	0.47374	0.4651	0.46308	0.47362	0.43149	0.43323	0.41669	0.42347	0.47202	0.46203	0.49114	0.59017
96	0.09481	0.11528	0.10639	0.10842	0.35446	0.34545	0.38451	0.35496	0.47395	0.46511	0.46328	0.47362	0.43153	0.43407	0.41677	0.42412	0.47234	0.4624	0.49129	0.59939
97	0.09526	0.11555	0.1069	0.10866	0.3547	0.3455	0.38476	0.35524	0.47414	0.46527	0.46332	0.47385	0.4316	0.43428	0.41728	0.42427	0.47325	0.46247	0.49141	0.61432
98	0.09528	0.11572	0.10722	0.10866	0.35481	0.34568	0.38537	0.35667	0.47434	0.46529	0.46374	0.47393	0.43161	0.43432	0.41737	0.42448	0.47387	0.46346	0.49158	0.64447
99	0.09533	0.11591	0.10756	0.10901	0.35487	0.34616	0.38597	0.35879	0.47439	0.46531	0.46391	0.47486	0.43195	0.43469	0.41749	0.42502	0.47457	0.4636	0.49168	0.74499
100	0.09543	0.11595	0.10763	0.10903	0.35536	0.34637	0.38702	0.3594	0.47456	0.46537	0.4643	0.47493	0.43201	0.43511	0.41752	0.42515	0.47524	0.46395	0.49212
101	0.09565	0.116	0.10782	0.10904	0.35562	0.34676	0.38725	0.36203	0.47472	0.46545	0.46447	0.4752	0.43223	0.43514	0.41763	0.42544	0.47549	0.464	0.4927
102	0.09585	0.11617	0.1079	0.10907	0.35569	0.34722	0.39017	0.36219	0.47479	0.46567	0.46459	0.47538	0.43237	0.43556	0.41785	0.42592	0.47616	0.46411	0.49271
103	0.09621	0.11635	0.1079	0.10915	0.35591	0.3473	0.3902	0.36634	0.47485	0.46571	0.46487	0.47599	0.43243	0.4358	0.41822	0.42657	0.47622	0.4642	0.49494
104	0.09677	0.11644	0.10792	0.10918	0.35597	0.34853	0.39264	0.36782	0.47505	0.46587	0.46499	0.4761	0.43246	0.4361	0.4183	0.42664	0.47679	0.4642	0.49506
105	0.09681	0.11644	0.10802	0.10918	0.35776	0.34856	0.39275	0.36973	0.47509	0.46625	0.46502	0.47647	0.43248	0.43644	0.41853	0.42672	0.47838	0.46432	0.49513
106	0.09697	0.11658	0.10809	0.10931	0.35848	0.34862	0.39353	0.37176	0.47515	0.46653	0.46535	0.47666	0.43265	0.43651	0.41884	0.42689	0.47928	0.46444	0.49532
107	0.09707	0.11711	0.1081	0.10945	0.35965	0.34868	0.3936	0.37246	0.47521	0.46657	0.46623	0.47672	0.43269	0.43673	0.41903	0.42715	0.4799	0.46446	0.49581
108	0.09718	0.11738	0.10815	0.10958	0.36066	0.35207	0.39421	0.37369	0.47568	0.46701	0.46661	0.47673	0.43359	0.43731	0.41914	0.42742	0.47992	0.46458	0.4963
109	0.09721	0.11819	0.1085	0.10976	0.36106	0.35226	0.39459	0.37633	0.47569	0.4678	0.46662	0.47707	0.43414	0.43743	0.41941	0.42838	0.4803	0.46466	0.49635
110	0.09723	0.11894	0.10895	0.10976	0.36141	0.3528	0.39501	0.382	0.47581	0.4678	0.46708	0.47773	0.4344	0.43743	0.41957	0.42839	0.48061	0.46513	0.49726
111	0.0973	0.11954	0.10907	0.11003	0.36188	0.35395	0.39617	0.38334	0.47617	0.46795	0.46729	0.47794	0.43455	0.43763	0.4196	0.42847	0.48117	0.46531	0.49787
112	0.09737	0.12092	0.10911	0.11008	0.36195	0.35438	0.39811	0.38339	0.47618	0.46809	0.46736	0.47794	0.43467	0.43792	0.41976	0.42896	0.48156	0.46638	0.49808
113	0.09761	0.12172	0.10919	0.11018	0.36276	0.35526	0.39819	0.38819	0.4764	0.46821	0.46743	0.47797	0.43492	0.43803	0.42024	0.42907	0.4821	0.46669	0.49818
114	0.09786	0.12302	0.10923	0.11029	0.36296	0.3561	0.39859	0.39009	0.47683	0.46837	0.46753	0.4781	0.43514	0.43822	0.42031	0.42918	0.48373	0.46685	0.49828
115	0.09806	0.12472	0.10935	0.11036	0.36328	0.35725	0.3992	0.3931	0.47703	0.46858	0.46768	0.47822	0.4352	0.43832	0.4207	0.4295	0.48463	0.46727	0.49839
116	0.09814	0.12501	0.1094	0.11041	0.36446	0.3574	0.40061	0.3942	0.4772	0.46864	0.46784	0.47828	0.43531	0.43902	0.42073	0.42951	0.48476	0.46755	0.4987
117	0.09835	0.12534	0.10951	0.11046	0.36486	0.35813	0.40087	0.39448	0.47724	0.46869	0.46817	0.47851	0.43546	0.43928	0.4208	0.42955	0.48525	0.46761	0.49879
118	0.09838	0.12611	0.10982	0.1107	0.36499	0.3583	0.40116	0.39591	0.4774	0.46903	0.46825	0.47919	0.43562	0.43963	0.42102	0.42986	0.48531	0.46784	0.49892
119	0.0984	0.12678	0.1101	0.11072	0.36508	0.35903	0.40387	0.39839	0.47803	0.46913	0.46837	0.47989	0.43574	0.43979	0.42103	0.43005	0.48547	0.4679	0.49984
120	0.0984	0.1274	0.11054	0.11078	0.36512	0.36052	0.40555	0.41778	0.47814	0.46951	0.46855	0.48017	0.43621	0.44018	0.42117	0.43025	0.48563	0.46856	0.5005
121	0.0984	0.12842	0.11054	0.11088	0.36514	0.36352	0.40651	0.42761	0.47818	0.46956	0.46869	0.48027	0.4369	0.44045	0.4214	0.43031	0.48577	0.46907	0.50055
122	0.09847	0.12856	0.11058	0.11098	0.36608	0.36353	0.40662	0.44752	0.47847	0.46973	0.46901	0.48027	0.4376	0.44078	0.42147	0.43045	0.48618	0.46922	0.50073
123	0.09852	0.12929	0.1111	0.11114	0.36808	0.36372	0.40721		0.47894	0.47017	0.46916	0.4804	0.43762	0.44178	0.42148	0.43096	0.48626	0.46954	0.50094
124	0.09859	0.13095	0.11114	0.11119	0.36862	0.3646	0.40823		0.47911	0.47024	0.46916	0.48063	0.43787	0.44196	0.42149	0.43135	0.48639	0.46957	0.50139
125	0.09875	0.14049	0.11139	0.11142	0.36951	0.36569	0.40863		0.47915	0.47031	0.46919	0.48102	0.43793	0.44199	0.42153	0.43177	0.48714	0.46996	0.50154
126	0.09902	0.16591	0.11142	0.11148	0.37024	0.36871	0.4091		0.47924	0.47057	0.4693	0.48104	0.43804	0.44246	0.42174	0.43197	0.48714	0.47056	0.50159
127	0.09907		0.11178	0.11149	0.37163	0.36905	0.40944		0.4794	0.47059	0.46947	0.4811	0.4382	0.44263	0.42183	0.43198	0.48735	0.47058	0.50261
128	0.0993		0.11216	0.1115	0.37168	0.36905	0.41143		0.47997	0.47072	0.46959	0.48116	0.43822	0.44274	0.42203	0.43214	0.48742	0.47065	0.50289
129	0.09942		0.11228	0.11154	0.37174	0.36917	0.41451		0.4801	0.47083	0.4697	0.48116	0.43823	0.4428	0.42227	0.43251	0.48815	0.47089	0.50303
130	0.09944		0.11229	0.11155	0.37232	0.36968	0.41579		0.48081	0.47087	0.46972	0.48125	0.43894	0.44286	0.42244	0.43272	0.48817	0.47102	0.50339
131	0.09951		0.11273	0.11172	0.37375	0.37029	0.41868		0.48119	0.47088	0.46975	0.48143	0.4395	0.44288	0.42246	0.43298	0.48845	0.47109	0.50345
132	0.09954		0.11276	0.11175	0.37409	0.37046	0.41874		0.48123	0.47093	0.46975	0.48153	0.43951	0.44342	0.42286	0.4332	0.48882	0.47156	0.50359
133	0.09957		0.11293	0.11185	0.38251	0.37068	0.42722		0.48143	0.47101	0.4699	0.48167	0.43964	0.44385	0.42288	0.43369	0.48973	0.47234	0.50458
134	0.10001		0.11298	0.11189	0.38671	0.37172	0.42841		0.4816	0.47154	0.4701	0.48201	0.43976	0.44422	0.42318	0.43371	0.48974	0.47236	0.50489
135	0.10013		0.11308	0.11191	0.38905	0.37273	0.42963		0.48197	0.47156	0.47012	0.48226	0.43978	0.44424	0.42356	0.4338	0.49009	0.47245	0.50515
136	0.10038		0.1134	0.11192	0.39268	0.3739	0.43129		0.48215	0.47241	0.47028	0.48245	0.4399	0.44501	0.42359	0.43402	0.49037	0.47294	0.50579
137	0.10043		0.11377	0.11195	0.39738	0.37521	0.43434		0.48217	0.47262	0.47034	0.48258	0.44038	0.44501	0.42375	0.43403	0.49104	0.47361	0.5061
138	0.10052		0.11411	0.11233	0.3977	0.37664	0.43644		0.48227	0.47266	0.47059	0.48264	0.44083	0.44549	0.42387	0.43409	0.492	0.47416	0.50632
139	0.10062		0.11415	0.11241	0.4021	0.37677	0.44		0.48238	0.47277	0.47079	0.48266	0.44117	0.44577	0.42425	0.43473	0.49322	0.47471	0.5066
140	0.10065		0.11516	0.11251	0.40312	0.37776	0.44075		0.48275	0.47303	0.47091	0.48283	0.4414	0.44616	0.42477	0.43497	0.49344	0.4748	0.50787
141	0.1007		0.11526	0.11255	0.40647	0.37853	0.45324		0.4833	0.47305	0.47144	0.48286	0.44172	0.44618	0.42478	0.43498	0.49394	0.47511	0.50788
142	0.10075		0.11532	0.11265	0.45099	0.37869	0.48774		0.4836	0.47311	0.47157	0.4829	0.44183	0.4462	0.42482	0.4352	0.49426	0.47518	0.5084
143	0.10075		0.11616	0.11265		0.37911			0.48363	0.47327	0.47162	0.48348	0.44191	0.44639	0.42502	0.43547	0.4945	0.47603	0.50874
144	0.10076		0.11623	0.11266		0.38189			0.48383	0.47327	0.47202	0.48353	0.44312	0.44645	0.42506	0.43562	0.49452	0.47605	0.50882
145	0.10104		0.11674	0.11269		0.38206			0.48405	0.47339	0.4722	0.48368	0.44318	0.44657	0.42523	0.43567	0.49482	0.47678	0.50897
146	0.10123		0.11687	0.11273		0.38313			0.48425	0.47348	0.47232	0.48382	0.44334	0.44676	0.42538	0.43598	0.49564	0.47715	0.51058
147	0.10127		0.11712	0.11283		0.38341			0.48435	0.47375	0.47248	0.48425	0.44344	0.44728	0.42551	0.43621	0.49576	0.47734	0.51174
148	0.10131		0.11754	0.11293		0.38605			0.48533	0.47376	0.47256	0.48438	0.44356	0.44749	0.42578	0.43622	0.49592	0.47741	0.51261
149	0.102		0.1183	0.11297		0.38665			0.4864	0.47413	0.47284	0.48445	0.44359	0.44759	0.42582	0.43624	0.49637	0.47782	0.51351
150	0.102		0.11835	0.11299		0.3883			0.48655	0.47417	0.47306	0.48446	0.44374	0.44766	0.42586	0.4365	0.49746	0.47783	0.51452
151	0.10201		0.11865	0.11302		0.38849			0.48665	0.4743	0.47312	0.48506	0.44422	0.44771	0.42654	0.43664	0.49805	0.47804	0.51599
152	0.10226		0.11892	0.11303		0.39242			0.488	0.47472	0.47333	0.48517	0.44435	0.44774	0.42669	0.43685	0.50021	0.47807	0.51647
153	0.1028		0.11987	0.11313		0.39268			0.48806	0.47506	0.47405	0.48526	0.44481	0.44813	0.42677	0.4376	0.50023	0.47818	0.5178
154	0.10296		0.12016	0.11319		0.39459			0.48809	0.47538	0.47426	0.48536	0.44482	0.44825	0.42694	0.43782	0.50106	0.47852	0.51884
155	0.10302		0.12019	0.11319		0.39472			0.48842	0.47539	0.47442	0.48541	0.44488	0.44837	0.42718	0.43783	0.50141	0.47876	0.52142
156	0.10324		0.12022	0.11354		0.39691			0.48902	0.47546	0.47456	0.4855	0.44552	0.4484	0.42726	0.43791	0.50206	0.4792	0.52294
157	0.10384		0.12082	0.11363		0.3978			0.48903	0.47547	0.47458	0.48594	0.44568	0.44842	0.42736	0.43838	0.50246	0.47955	0.52305
158	0.10387		0.12163	0.11375		0.39843			0.4891	0.4755	0.47522	0.48609	0.44605	0.44852	0.42737	0.4389	0.50304	0.47982	0.53571
159	0.104		0.12192	0.11417		0.3991			0.48912	0.47568	0.47525	0.48633	0.44608	0.44877	0.42774	0.43907	0.50369	0.47982	0.54143
160	0.10462		0.12253	0.11422		0.40248			0.48932	0.47576	0.47569	0.48644	0.44648	0.44881	0.42778	0.43915	0.50545	0.48016	0.54609
161	0.10482		0.12372	0.11431		0.41045			0.48962	0.47603	0.47572	0.48647	0.44667	0.44894	0.42821	0.43927	0.50751	0.48087	0.57134
162	0.10493		0.1253	0.1145		0.41178			0.4897	0.47612	0.47582	0.48651	0.44689	0.44919	0.42834	0.43932	0.51008	0.48093	0.57685
163	0.10496		0.1264	0.11463		0.41203			0.48989	0.47697	0.47584	0.48665	0.44692	0.44919	0.42849	0.43941	0.51025	0.48179	0.61045
164	0.10516		0.13061	0.1148		0.41564			0.49038	0.47707	0.47592	0.48676	0.44694	0.4493	0.42861	0.43984	0.51187	0.48192	0.61461
165	0.1053		0.13064	0.11491		0.4172			0.49053	0.47709	0.4761	0.4868	0.44704	0.44947	0.42862	0.44002	0.51225	0.48218	0.63505
166	0.10542		0.13071	0.11496					0.49066	0.47767	0.47619	0.48706	0.4471	0.44961	0.42864	0.44082	0.5134	0.48237
167	0.1056		0.13095	0.11501					0.4909	0.47771	0.4762	0.48728	0.44716	0.45014	0.42891	0.44099	0.51472	0.48249
168	0.1057		0.13133	0.11519					0.49109	0.47794	0.47644	0.48772	0.44717	0.45049	0.42902	0.44108	0.51473	0.48309
169	0.10574		0.13294	0.11519					0.49114	0.47805	0.47649	0.48772	0.44718	0.45077	0.42941	0.44165	0.5176	0.48336
170	0.10631		0.17737	0.11524					0.49122	0.47806	0.4765	0.48886	0.44754	0.45092	0.42964	0.4417	0.51933	0.48454
171	0.10659			0.11534					0.49153	0.47811	0.4767	0.48923	0.44799	0.45141	0.42994	0.44196	0.52191	0.4851
172	0.1068			0.1157					0.49159	0.4787	0.47684	0.4893	0.44813	0.45174	0.43013	0.44216	0.52341	0.4853
173	0.10683			0.11581					0.49175	0.47879	0.47694	0.48932	0.44855	0.45205	0.43031	0.44348	0.52431	0.48587
174	0.10687			0.11597					0.49175	0.47882	0.47711	0.48949	0.44923	0.45229	0.43036	0.444	0.52513	0.487
175	0.10694			0.11602					0.49181	0.4791	0.4774	0.48951	0.44967	0.45291	0.43069	0.44425	0.5252	0.48725
176	0.107			0.11609					0.49206	0.47952	0.47746	0.48978	0.44987	0.453	0.43106	0.44503	0.56808	0.48777
177	0.10708			0.11617					0.49208	0.47973	0.47746	0.4898	0.44999	0.45349	0.43114	0.44508	0.58111	0.48852
178	0.10711			0.11625					0.49215	0.48	0.47844	0.49011	0.44999	0.45351	0.43127	0.44525		0.489
179	0.10712			0.11628					0.49232	0.48009	0.47862	0.4903	0.45021	0.45359	0.43129	0.44548		0.48954
180	0.1072			0.11636					0.4926	0.48014	0.4787	0.49031	0.45044	0.45378	0.43132	0.44568		0.48969
181	0.1072			0.11644					0.49276	0.48021	0.47892	0.49047	0.45096	0.45399	0.43139	0.4464		0.48974
182	0.10725			0.11651					0.49289	0.48039	0.47896	0.49058	0.45119	0.45407	0.43168	0.44682		0.4899
183	0.10731			0.11718					0.49336	0.48044	0.47902	0.4907	0.45139	0.45415	0.43201	0.44825		0.49008
184	0.10736			0.11734					0.49338	0.48061	0.47919	0.49077	0.45139	0.45423	0.43202	0.44843		0.49067
185	0.10738			0.11736					0.49373	0.48062	0.47922	0.49088	0.45151	0.45428	0.43219	0.44866		0.49086
186	0.10779			0.11742					0.4938	0.48067	0.47932	0.49149	0.45172	0.45438	0.43223	0.44871		0.49165
187	0.10783			0.11749					0.49433	0.4812	0.47961	0.49153	0.45205	0.45442	0.43223	0.45		0.49264
188	0.10841			0.11749					0.4945	0.48122	0.4798	0.49175	0.45206	0.45463	0.43224	0.45012		0.49289
189	0.10843			0.11754					0.4946	0.48122	0.47987	0.49192	0.45229	0.45534	0.43234	0.45048		0.49321
190	0.10845			0.11762					0.49544	0.48123	0.48001	0.49195	0.45254	0.45568	0.4325	0.45087		0.49353
191	0.10851			0.11766					0.49583	0.48132	0.48019	0.49238	0.45295	0.45581	0.4326	0.45093		0.49415
192	0.10893			0.11791					0.49586	0.482	0.48023	0.49248	0.45309	0.45584	0.43285	0.45111		0.49483
193	0.10897			0.11793					0.49613	0.48202	0.48028	0.49267	0.45318	0.45585	0.43307	0.45165		0.49538
194	0.10909			0.11807					0.49637	0.48237	0.48034	0.49285	0.45335	0.45587	0.4331	0.45178		0.49638
195	0.10913			0.11816					0.49666	0.48238	0.48041	0.49289	0.45342	0.45603	0.43346	0.45196		0.49652
196	0.10952			0.11867					0.49699	0.48256	0.4805	0.49366	0.45365	0.45606	0.43361	0.45241		0.49657
197	0.10958			0.11884					0.49731	0.48257	0.48065	0.49379	0.45398	0.45626	0.43369	0.45281		0.4975
198	0.10973			0.11895					0.49764	0.48262	0.48079	0.49466	0.4541	0.45643	0.43449	0.45317		0.49833
199	0.11016			0.11911					0.49791	0.48266	0.48088	0.49502	0.45477	0.45678	0.4345	0.45346		0.50042
200	0.11024			0.11914					0.49792	0.48295	0.48105	0.49511	0.45487	0.45682	0.43461	0.45354		0.50216
201	0.11053			0.11934					0.49824	0.48349	0.48115	0.49537	0.45506	0.457	0.43471	0.45358		0.50235
202	0.11055			0.11938					0.49836	0.48349	0.4812	0.49562	0.4555	0.45724	0.43527	0.45368		0.5026
203	0.11057			0.1194					0.49843	0.48364	0.48127	0.49576	0.45565	0.45725	0.43535	0.45403		0.50489
204	0.11067			0.11942					0.49844	0.48393	0.48129	0.49589	0.45577	0.45736	0.43536	0.45416		0.5059
205	0.11088			0.11959					0.49848	0.48395	0.48146	0.4959	0.45769	0.45768	0.43571	0.45417		0.50645
206	0.11141			0.11959					0.49863	0.48399	0.48146	0.49606	0.4577	0.45795	0.43627	0.45431		0.50668
207	0.11166			0.1196					0.49893	0.48431	0.48168	0.4961	0.45772	0.45889	0.43632	0.45462		0.50677
208	0.11175			0.11974					0.49911	0.48439	0.48169	0.4962	0.45783	0.45914	0.43649	0.45466		0.50712
209	0.11198			0.11987					0.49922	0.48445	0.48203	0.49644	0.45827	0.45915	0.43717	0.45467		0.50801
210	0.11214			0.11993					0.49966	0.48461	0.48203	0.49653	0.45843	0.45928	0.43759	0.45475		0.50842
211	0.11259			0.12001					0.49975	0.48462	0.48234	0.49667	0.45871	0.45935	0.43761	0.45556		0.50962
212	0.1127			0.12004					0.49983	0.48495	0.48251	0.49681	0.45897	0.45959	0.43769	0.45621		0.51001
213	0.1129			0.12017					0.49984	0.48517	0.48253	0.49736	0.4591	0.46009	0.43772	0.45635		0.51016
214	0.1132			0.12018					0.49995	0.48531	0.48259	0.49739	0.45925	0.4602	0.43776	0.45705		0.51074
215	0.1134			0.12023					0.50012	0.48583	0.4827	0.49743	0.45949	0.46021	0.43799	0.45802		0.51085
216	0.11344			0.12035					0.50061	0.486	0.48285	0.49773	0.45985	0.46029	0.43823	0.45884		0.51143
217	0.11375			0.12052					0.50063	0.48604	0.48324	0.49773	0.45989	0.46032	0.4384	0.45972		0.51257
218	0.1139			0.12055					0.50079	0.48624	0.4835	0.49782	0.46015	0.46064	0.43843	0.45978		0.51263
219	0.11398			0.12071					0.50145	0.48633	0.48352	0.49785	0.46018	0.46119	0.43887	0.45982		0.51575
220	0.11408			0.1209					0.50154	0.48647	0.48355	0.49798	0.46072	0.4614	0.43918	0.45995		0.5165
221	0.11433			0.12091					0.50163	0.48653	0.48365	0.49809	0.46106	0.46203	0.43928	0.46067		0.51808
222	0.11476			0.12142					0.50182	0.48667	0.48365	0.49815	0.46124	0.46231	0.43945	0.46144		0.51846
223	0.11546			0.12149					0.50183	0.4867	0.48378	0.49815	0.46139	0.46234	0.43958	0.46154		0.51874
224	0.11604			0.12151					0.50248	0.48679	0.48381	0.49898	0.46179	0.46234	0.43958	0.46187		0.51941
225	0.11609			0.12161					0.50261	0.4868	0.48393	0.49898	0.46372	0.46236	0.43975	0.4627		0.522
226	0.11611			0.12174					0.50265	0.48688	0.48409	0.49901	0.46439	0.46267	0.44031	0.46293		0.526
227	0.1165			0.12186					0.50278	0.48697	0.48412	0.49939	0.46459	0.46285	0.44093	0.46295		0.52704
228	0.11696			0.12204					0.5031	0.48698	0.48417	0.49992	0.46486	0.46294	0.44104	0.46458		0.53315
229	0.11711			0.12204					0.50333	0.48736	0.48466	0.50004	0.46494	0.46312	0.44132	0.46569		0.53797
230	0.11784			0.12211					0.50341	0.48756	0.48475	0.50019	0.46502	0.46417	0.44147	0.46655		0.53841
231	0.11816			0.12223					0.50346	0.4876	0.48507	0.50036	0.46502	0.46436	0.44219	0.46735		0.53926
232	0.11846			0.12238					0.50346	0.48782	0.48523	0.50045	0.4652	0.46458	0.4422	0.46742		0.53978
233	0.11867			0.12244					0.50351	0.48785	0.48523	0.50064	0.46543	0.46465	0.44222	0.46786		0.54536
234	0.11901			0.12253					0.50378	0.48788	0.48525	0.50068	0.4657	0.46481	0.44233	0.4691		0.55103
235	0.11902			0.12285					0.5039	0.48789	0.48528	0.50101	0.46641	0.46491	0.44262	0.4705		0.55119
236	0.11933			0.12287					0.50393	0.48803	0.48548	0.50111	0.46669	0.46508	0.44288	0.47111		0.55267
237	0.11952			0.12307					0.50394	0.48815	0.48556	0.50124	0.46685	0.46511	0.44311	0.47124		0.55321
238	0.12078			0.12318					0.50411	0.48816	0.48566	0.5014	0.46698	0.46513	0.44312	0.472		0.55826
239	0.1294			0.12319					0.50416	0.4882	0.48574	0.50143	0.46778	0.46533	0.44332	0.47582		0.56704
240	0.12978			0.12331					0.50424	0.48821	0.48617	0.50174	0.46782	0.46543	0.4434	0.4769		0.56972
241	0.13184			0.12336					0.50431	0.48874	0.4862	0.50189	0.46792	0.4655	0.44356	0.47799		0.58608
242	0.13581			0.12349					0.50473	0.48889	0.48621	0.50213	0.46793	0.46639	0.44384	0.47835		0.58704
243	0.13645			0.1239					0.50496	0.48905	0.48622	0.50216	0.46802	0.46654	0.444	0.47936		0.59377
244				0.12418					0.50561	0.48916	0.48627	0.50216	0.46843	0.46664	0.44416	0.4794		0.5949
245				0.12423					0.50573	0.48925	0.4866	0.50257	0.4688	0.46677	0.44445	0.48077		0.59566
246				0.12435					0.50622	0.48936	0.48673	0.50268	0.46935	0.46678	0.44502	0.48206		0.60458
247				0.1248					0.50646	0.48943	0.48683	0.50277	0.46957	0.46732	0.44572	0.48327		0.60756
248				0.12541					0.50671	0.48949	0.48686	0.50296	0.46992	0.46744	0.44588	0.49009		0.61206
249				0.12545					0.50704	0.48951	0.48708	0.50314	0.46999	0.46755	0.44638	0.49105		0.61646
250				0.12549					0.50739	0.48955	0.48715	0.50317	0.47013	0.46776	0.44652	0.49713		0.62361
251				0.1256					0.5074	0.48956	0.48731	0.50346	0.47032	0.46785	0.44737	0.49737		0.63236
252				0.12579					0.50764	0.48975	0.48734	0.50352	0.47055	0.46812	0.44793	0.50043		0.63247
253				0.12617					0.50767	0.48978	0.48736	0.50354	0.4706	0.46813	0.44852	0.50192		0.64625
254				0.12619					0.50773	0.48986	0.48747	0.50383	0.47238	0.46842	0.44868	0.5033		0.64707
255				0.12699					0.50789	0.48997	0.48762	0.50408	0.47241	0.46851	0.44878	0.5078		0.65899
256				0.1272					0.50903	0.49007	0.48857	0.50432	0.47326	0.46856	0.44891	0.51017		0.66013
257				0.12735					0.50913	0.49008	0.48861	0.50453	0.4748	0.46941	0.44955	0.51458		0.66482
258				0.12745					0.50933	0.49034	0.48876	0.50481	0.47507	0.46944	0.45004	0.51977		0.67844
259				0.12768					0.50942	0.49039	0.48908	0.50499	0.47536	0.47011	0.4512	0.52794		0.67934
260				0.12842					0.50951	0.49049	0.48933	0.505	0.47542	0.47027	0.4526	0.54781		0.70395
261				0.12859					0.50984	0.49064	0.48943	0.50527	0.47584	0.47042	0.45312	0.55027		0.70706
262				0.12874					0.51093	0.49086	0.48955	0.50556	0.47641	0.47101	0.45332	0.55272		0.74169
263				0.12918					0.51098	0.49092	0.48969	0.50593	0.47653	0.47141	0.45335	0.55816		0.7424
264				0.12967					0.51117	0.49134	0.48971	0.50601	0.47726	0.47195	0.45347	0.55878		0.75427
265				0.13011					0.51152	0.49164	0.49	0.50608	0.47748	0.47197	0.45408	0.56397		0.79374
266				0.13019					0.51194	0.49173	0.49004	0.50622	0.47838	0.47234	0.45526	0.56835		0.81015
267				0.1306					0.51222	0.49197	0.4902	0.50626	0.47908	0.47242	0.45615	0.57187		0.83008
268				0.13085					0.51225	0.49203	0.49033	0.50687	0.48007	0.47263	0.45655	0.5796		0.85941
269				0.13146					0.51241	0.49207	0.49036	0.50726	0.48041	0.47273	0.45658	0.5846		0.86273
270				0.13184					0.51247	0.49214	0.49056	0.50744	0.48326	0.47281	0.45735	0.59486
271				0.13202					0.51251	0.49277	0.49058	0.50782	0.48439	0.47303	0.45764	0.61623
272				0.13261					0.51259	0.49279	0.49096	0.50799	0.48519	0.47321	0.45904	0.61834
273				0.13286					0.5131	0.49293	0.491	0.50799	0.48641	0.47323	0.45969	0.6289
274				0.13362					0.51314	0.49296	0.49107	0.50823	0.4875	0.47355	0.45971	0.64294
275				0.13395					0.51334	0.493	0.49128	0.50849	0.48993	0.47408	0.46191	0.64885
276				0.134					0.51342	0.49338	0.49144	0.50855	0.49059	0.47523	0.462	0.65018
277				0.13407					0.51361	0.49339	0.49145	0.50867	0.49114	0.47561	0.46261	0.67893
278				0.13541					0.51399	0.49361	0.49156	0.50941	0.49198	0.47721	0.46278	0.69306
279				0.13551					0.51458	0.49399	0.4916	0.50948	0.49282	0.4776	0.46368	0.70187
280				0.13563					0.5148	0.49405	0.49175	0.51013	0.49304	0.47763	0.46376	0.73177
281				0.13629					0.51509	0.49415	0.49184	0.51034	0.49413	0.47872	0.46376	0.7491
282				0.13694					0.51569	0.49446	0.49239	0.51055	0.49619	0.47908	0.46422	0.7957
283				0.13749					0.51578	0.49451	0.49244	0.51067	0.49693	0.47927	0.46468	0.839
284				0.13759					0.51611	0.49453	0.49266	0.51082	0.49725	0.47973	0.46494
285				0.13771					0.51611	0.49486	0.49292	0.51101	0.49836	0.48102	0.46784
286				0.1386					0.51634	0.49491	0.49309	0.51124	0.49883	0.48208	0.46935
287				0.13928					0.51682	0.49547	0.49318	0.51136	0.49933	0.48271	0.47056
288				0.13982					0.51684	0.49591	0.49337	0.51148	0.50263	0.48313	0.4712
289				0.14007					0.51692	0.4963	0.49338	0.51164	0.5036	0.48348	0.4724
290				0.14023					0.51717	0.49683	0.49364	0.51165	0.51121	0.48407	0.47402
291				0.14089					0.5173	0.49717	0.49388	0.51263	0.51192	0.4842	0.47426
292				0.14126					0.51791	0.49748	0.49398	0.51263	0.51987	0.48452	0.47734
293				0.1416					0.51802	0.49776	0.49401	0.51321	0.52006	0.48582	0.47901
294				0.14203					0.51858	0.4978	0.49413	0.51332	0.52081	0.48665	0.48289
295				0.14452					0.51862	0.49783	0.4942	0.51428	0.52123	0.48799	0.48544
296				0.14658					0.51896	0.49793	0.49423	0.5161	0.52167	0.48819	0.49038
297				0.15045					0.51923	0.49796	0.49424	0.51627	0.52295	0.48844	0.49859
298				0.15148					0.51968	0.49821	0.49425	0.51668	0.52876	0.48868	0.49918
299				0.15503					0.52003	0.49866	0.49462	0.51673	0.54066	0.48922	0.50916
300				0.1554					0.52011	0.4987	0.49474	0.51703	0.54085	0.48937	0.5095
301				0.15579					0.52021	0.4988	0.49481	0.51725	0.54355	0.4898	0.51748
302				0.15598					0.52035	0.49905	0.49488	0.51805	0.5444	0.49047	0.51846
303				0.15781					0.52048	0.49909	0.49492	0.5189	0.55311	0.49296	0.52094
304				0.16702					0.5206	0.49917	0.49501	0.51959	0.55464	0.49444	0.52444
305				0.1678					0.52102	0.4993	0.49516	0.51976	0.55927	0.49509	0.52796
306				0.17184					0.52222	0.49933	0.49518	0.51988	0.56273	0.49564	0.52898
307				0.17626					0.52224	0.49958	0.49533	0.52036	0.56604	0.49662	0.5325
308				0.18321					0.52236	0.49964	0.49537	0.52105	0.57008	0.49905	0.53725
309				0.19437					0.52238	0.4999	0.49538	0.52136	0.57161	0.50022	0.54664
310				0.21499					0.52239	0.50024	0.49552	0.5214	0.57275	0.50055	0.57407
311									0.52255	0.50105	0.49559	0.52229	0.57806	0.50164	0.57538
312									0.52281	0.50109	0.4956	0.52241	0.58054	0.50207	0.57592
313									0.52315	0.50136	0.49565	0.52258	0.58283	0.50308	0.5793
314									0.52338	0.50136	0.49568	0.52462	0.58364	0.50485	0.5799
315									0.52366	0.50145	0.49588	0.52478	0.58556	0.50551	0.58091
316									0.52407	0.5016	0.49589	0.52538	0.58669	0.50553	0.58802
317									0.52447	0.50165	0.49598	0.52584	0.58787	0.50674	0.58915
318									0.52461	0.5017	0.49641	0.52613	0.58825	0.5069	0.59213
319									0.5247	0.50179	0.49654	0.52633	0.59252	0.50701	0.59427
320									0.52499	0.50179	0.49663	0.52917	0.59915	0.50784	0.59996
321									0.52516	0.50187	0.49679	0.52928	0.59958	0.50822	0.60365
322									0.52551	0.50188	0.49682	0.53027	0.60664	0.50869	0.60899
323									0.52615	0.50253	0.49697	0.53033	0.61375	0.50878	0.61175
324									0.52631	0.50255	0.49702	0.53052	0.61923	0.50957	0.61453
325									0.5264	0.50304	0.49706	0.53069	0.63518	0.51004	0.62479
326									0.52658	0.50311	0.49721	0.53078	0.64636	0.51028	0.62483
327									0.52709	0.50327	0.4978	0.53248	0.64866	0.5125	0.62588
328									0.52766	0.50327	0.49786	0.53306	0.66462	0.51412	0.62938
329									0.52828	0.50331	0.49825	0.53332	0.67111	0.51682	0.64824
330									0.52869	0.50333	0.49846	0.53347	0.69213	0.51933	0.65971
331									0.52921	0.50345	0.49855	0.53347	0.70286	0.52045	0.6658
332									0.53034	0.50366	0.49856	0.53566	0.71872	0.52098	0.66768
333									0.53071	0.50369	0.4987	0.53847	0.72255	0.52377	0.67306
334									0.53172	0.50391	0.49895	0.53997	0.73852	0.52447	0.67481
335									0.53222	0.5046	0.49896	0.54183	0.77735	0.52488	0.6823
336									0.53236	0.50461	0.49903	0.54317	0.78716	0.52616	0.68497
337									0.53261	0.50486	0.49916	0.54387	0.79325	0.52681	0.6882
338									0.53275	0.50488	0.49919	0.54484	0.83287	0.52687	0.68839
339									0.53284	0.50491	0.49929	0.5475	0.90733	0.52814	0.69773
340									0.53303	0.50495	0.49931	0.55371		0.52949	0.70453
341									0.53369	0.50517	0.49932	0.55636		0.53008	0.70481
342									0.53467	0.50555	0.49955	0.56194		0.53177	0.71302
343									0.5351	0.50563	0.49962	0.56574		0.53403	0.72912
344									0.536	0.50565	0.49967	0.56954		0.53707	0.73104
345									0.53639	0.50618	0.49967	0.58145		0.53739	0.7367
346									0.53645	0.50627	0.49968			0.54082	0.74147
347									0.53682	0.50688	0.49978			0.54141	0.74928
348									0.53686	0.50726	0.49981			0.5422	0.77598
349									0.53849	0.5074	0.49985			0.54327	0.77808
350									0.54098	0.50744	0.49993			0.5435	0.78054
351									0.54128	0.5078	0.50008			0.54396	0.79097
352									0.54168	0.5082	0.50022			0.54553	0.79469
353									0.54213	0.50823	0.50027			0.54642	0.82679
354									0.54318	0.50833	0.50029			0.54713	0.82888
355									0.54336	0.50894	0.50031			0.55018	0.84793
356									0.54441	0.5094	0.50053			0.55111	0.86055
357									0.54483	0.50947	0.50071			0.55121	0.86759
358									0.54582	0.50963	0.50071			0.55147	0.87484
359									0.54598	0.50996	0.50074			0.55245
360									0.54614	0.51014	0.50081			0.55292
361									0.54784	0.51024	0.50102			0.5561
362									0.54786	0.51038	0.50116			0.56576
363									0.54989	0.51077	0.50129			0.56616
364									0.55114	0.51079	0.50185			0.56715
365									0.55179	0.51113	0.50233			0.5695
366									0.55589	0.51141	0.50276			0.57059
367									0.55687	0.51149	0.50297			0.57242
368									0.55728	0.5115	0.50301			0.57849
369									0.55748	0.51166	0.50313			0.58202
370									0.55776	0.51173	0.50324			0.58441
371									0.55803	0.51216	0.50386			0.58528
372									0.55924	0.51295	0.50398			0.58757
373									0.56128	0.51303	0.50404			0.59453
374									0.56465	0.51361	0.50409			0.59839
375									0.56492	0.51369	0.50414			0.60578
376									0.5702	0.51444	0.50429			0.60637
377									0.57357	0.51463	0.50432			0.60955
378									0.57555	0.51528	0.50507			0.61158
379									0.57751	0.51537	0.50511			0.61881
380									0.57963	0.51544	0.50528			0.6197
381									0.58076	0.51556	0.50535			0.62173
382									0.58694	0.51629	0.50538			0.62359
383									0.59304	0.51665	0.5054			0.62463
384									0.63303	0.51743	0.50553			0.63192
385										0.51784	0.50565			0.63426
386										0.51866	0.50581			0.63775
387										0.51871	0.50586			0.64188
388										0.51951	0.50599			0.65283
389										0.51995	0.50607			0.65351
390										0.52005	0.50613			0.65827
391										0.52094	0.50621			0.65894
392										0.521	0.50634			0.65916
393										0.52204	0.50639			0.66049
394										0.52215	0.50658			0.66299
395										0.52231	0.50693			0.66356
396										0.52261	0.50695			0.66981
397										0.52389	0.50705			0.67145
398										0.52425	0.50722			0.68152
399										0.52426	0.50742			0.68483
400										0.52452	0.50743			0.68518
401										0.52554	0.50743			0.68606
402										0.52642	0.50771			0.69441
403										0.52684	0.5078			0.69548
404										0.52715	0.50783			0.69757
405										0.52737	0.50798			0.69765
406										0.52793	0.50802			0.71263
407										0.528	0.50803			0.71346
408										0.52802	0.50821			0.71838
409										0.52964	0.50861			0.72137
410										0.53091	0.50877			0.7334
411										0.53091	0.50906			0.73912
412										0.53125	0.5091			0.74331
413										0.53162	0.50926			0.76216
414										0.53268	0.50953			0.76339
415										0.53268	0.5097			0.77649
416										0.53291	0.5097			0.78648
417										0.53404	0.51055			0.88136
418										0.53623	0.51078			0.98294
419										0.53681	0.51083			0.99216
420										0.53701	0.51091
421										0.53767	0.51116
422										0.53917	0.51116
423										0.54077	0.5114
424										0.54087	0.51141
425										0.54238	0.51143
426										0.54389	0.51149
427										0.54532	0.5115
428										0.54665	0.51162
429										0.54717	0.51175
430										0.55098	0.51178
431										0.55974	0.51199
432										0.56553	0.51252
433										0.58125	0.51272
434											0.51277
435											0.51287
436											0.51296
437											0.51332
438											0.51347
439											0.51356
440											0.5136
441											0.51365
442											0.51379
443											0.51381
444											0.51403
445											0.5144
446											0.51443
447											0.51453
448											0.5146
449											0.51504
450											0.51505
451											0.51532
452											0.51561
453											0.51565
454											0.51589
455											0.51606
456											0.51608
457											0.5161
458											0.51653
459											0.51739
460											0.51744
461											0.51745
462											0.51801
463											0.51802
464											0.51808
465											0.51822
466											0.51851
467											0.51919
468											0.51925
469											0.51974
470											0.51997
471											0.52101
472											0.52116
473											0.52147
474											0.52177
475											0.52177
476											0.52185
477											0.52243
478											0.52256
479											0.52307
480											0.52316
481											0.52343
482											0.52364
483											0.52373
484											0.52468
485											0.52479
486											0.5248
487											0.52602
488											0.52615
489											0.52653
490											0.5271
491											0.52743
492											0.52751
493											0.52762
494											0.52777
495											0.52825
496											0.52825
497											0.52844
498											0.52846
499											0.52897
500											0.53031
501											0.53048
502											0.53073
503											0.53105
504											0.53113
505											0.53171
506											0.53222
507											0.53316
508											0.53325
509											0.53357
510											0.53364
511											0.53446
512											0.53447
513											0.53474
514											0.53478
515											0.53492
516											0.53518
517											0.53518
518											0.53593
519											0.53648
520											0.53733
521											0.53772
522											0.53793
523											0.53802
524											0.53884
525											0.53954
526											0.53988
527											0.54044
528											0.5405
529											0.54166
530											0.54284
531											0.54343
532											0.54505
533											0.54701
534											0.54834
535											0.549
536											0.54983
537											0.55207
538											0.55247
539											0.55582
540											0.5576
541											0.55776
542											0.56048
543											0.56197
544											0.57362
545											0.57854
546											0.58867

## Sheet: Panel 3b-c
Normalized mean Fluoresce half-time
	High power illumination								Low power illumination
Time (s)	mBlueberry2	EBFP2	mTagBFP2	Electra1	Electra2			Time (s)	mBlueberry2	EBFP2	mTagBFP2	Electra1	Electra2
0.041	100	100	100	100	100			0.032	100	100	100	100	100
10.007	82.0879	98.9944	98.8301	103.694	102.484			10.008	73.103	99.4794	99.2087	100.292	99.9581
20.007	117.69	98.1557	98.8888	106.993	104.772			20.008	57.9331	99.3642	98.507	100.661	99.893
30.007	147.125	97.5373	98.8629	109.126	106.112			30.008	48.8409	99.1598	97.9076	101.042	99.999
40.007	164.921	96.9243	98.6661	110.165	106.235			40.014	43.0889	99.1003	97.3678	101.32	99.8904
50.006	175.368	96.2837	98.3257	110.489	105.716			50.007	39.2033	99.0915	96.884	101.603	99.903
60.006	180.949	95.704	97.8797	110.25	104.701			60.007	36.4822	98.8409	96.4782	101.922	99.9002
70.005	183.545	95.0554	97.3676	109.685	103.376			70.007	34.4639	98.7394	95.9748	102.186	99.7737
80.019	184.139	94.4395	96.7717	108.867	101.935			80.008	32.9068	98.546	95.5382	102.396	99.7215
90.006	183.356	93.7969	96.1474	107.876	100.443			90.01	31.6983	98.422	95.0086	102.559	99.5637
100.005	181.767	93.1331	95.4879	106.77	98.8993			100.006	30.7007	98.38	94.5144	102.742	99.4838
110.005	179.417	92.5154	94.8247	105.576	97.3795			110.006	29.7279	98.2168	93.9974	102.853	99.2475
120.005	176.924	91.8997	94.1492	104.381	95.8142			120.006	28.9957	98.1131	93.4784	103.005	99.0866
130.005	174.205	91.2983	93.4597	103.124	94.3373			130.006	28.4188	98.027	92.9433	103.117	98.8589
140.005	171.135	90.7352	92.7717	101.94	92.9265			140.006	27.8071	97.9971	92.5563	103.158	98.6294
150.004	167.378	90.1382	92.0946	100.71	91.5429			150.005	27.2878	97.7719	91.9586	103.281	98.4854
160.004	163.693	89.545	91.4214	99.5625	90.1676			160.006	26.8961	97.6522	91.6214	103.235	98.2295
170.005	159.959	88.9337	90.7275	98.4135	88.8028			170.006	26.5559	97.6227	90.9851	103.308	97.9731
180.004	155.977	88.3484	90.0868	97.303	87.4581			180.005	26.299	97.628	90.41	103.289	97.7803
190.003	151.816	87.7527	89.4009	96.2644	86.1655			190.005	26.0201	97.6221	89.8879	103.26	97.502
200.003	147.857	87.1899	88.7879	95.1461	84.9112			200.004	25.7745	97.5543	89.2358	103.232	97.212
210.003	143.983	86.62	88.1067	94.0581	83.6844			210.004	25.5851	97.4916	88.7536	103.099	96.961
220.004	140.153	86.0641	87.4804	92.9498	82.4729			220.004	25.3516	97.4554	88.2557	103.066	96.6452
230.003	136.348	85.5077	86.8681	91.8747	81.3063			230.004	25.1666	97.3373	87.7361	102.834	96.329
240.003	132.792	84.9524	86.2627	90.8311	80.084			240.004	24.9642	97.4072	87.2345	102.741	95.9814
250.002	129.503	84.399	85.6689	89.8078	78.8803			250.004	24.7898	97.3799	86.5262	102.601	95.7473
260.002	126.151	83.856	85.0756	88.7865	77.6827			260.003	24.5922	97.2487	86.0228	102.37	95.3474
270.002	122.805	83.31	84.5246	87.7808	76.5331			270.003	24.3917	97.1793	85.4087	102.143	95.0452
280.002	119.355	82.7485	83.961	86.8101	75.3799			280.003	24.2332	97.1803	84.8653	101.986	94.6917
290.002	116.115	82.2137	83.4539	85.8796	74.282			290.003	24.0936	97.1777	84.2346	101.793	94.4072
300.002	113.092	81.6874	82.9518	84.9823	73.1877			300.003	23.8196	97.1065	83.7182	101.544	94.038
310.001	110.168	81.1377	82.4213	84.1046	72.1411			310.002	23.6817	97.1736	83.1905	101.26	93.7048
320.001	107.367	80.6308	81.9446	83.2526	71.0911			320.003	23.5179	97.1979	82.6028	101.046	93.3938
330.002	104.754	80.1025	81.449	82.3978	70.0996			330.002	23.3833	97.2065	82.0457	100.75	93.0236
340.001	102.309	79.5986	80.9862	81.602	69.1075			340.002	23.2179	97.2288	81.5095	100.526	92.6856
350.001	99.9065	79.1202	80.5213	80.8085	68.1461			350.001	23.0083	97.2071	80.8742	100.312	92.3296
360.001	97.7184	78.6308	80.0914	80.0642	67.2181			360.005	22.815	97.1743	80.2474	100.09	92.0733
370	95.7027	78.1549	79.6606	79.3087	66.3184			370.002	22.6828	97.2061	79.7246	99.8912	91.6506
380.001	93.6508	77.689	79.2009	78.5362	65.4985			380.001	22.51	97.1445	79.1972	99.5966	91.3364
390	91.6913	77.1976	78.7765	77.7871	64.6384			390.002	22.351	97.1914	78.6025	99.2517	90.9061
399.999	89.7653	76.7026	78.3399	77.0705	63.8329			400.001	22.1731	97.06	78.1027	99.0122	90.5942
409.998	87.9256	76.2507	77.9077	76.419	63.0035			410	22.0661	97.0262	77.5464	98.8212	90.1931
420	86.2194	75.8085	77.4979	75.7762	62.2261			420	21.9086	97.0996	76.9407	98.5178	89.8733
430	84.528	75.3425	77.0761	75.1429	61.4555			430	21.8134	96.993	76.4226	98.1957	89.462
439.999	82.825	74.879	76.6508	74.4204	60.679			440.001	21.6389	97.0391	75.8411	97.9477	89.1221
449.999	81.2048	74.439	76.2372	73.7839	59.939			450	21.5113	97.1001	75.3211	97.5876	88.7453
459.999	79.4798	73.9676	75.8369	73.1565	59.2072			460	21.3741	97.0022	74.8442	97.3553	88.3844
469.999	77.9622	73.5489	75.4106	72.5623	58.4806			469.999	21.2488	97.0252	74.2234	97.1102	88.0853
479.999	76.4176	73.1435	75.0058	71.9598	57.7608			479.999	21.0814	97.0601	73.772	96.8236	87.637
489.998	74.8958	72.6961	74.6008	71.356	57.0843			490	20.915	97.1074	73.2074	96.6252	87.2713
499.998	73.5753	72.2712	74.2039	70.763	56.363			499.999	20.7771	97.0817	72.6886	96.3606	86.8363
509.998	72.099	71.8449	73.7904	70.1922	55.7076			509.999	20.6614	97.0505	72.2243	96.0937	86.5112
519.998	70.7953	71.4197	73.4013	69.6025	55.0384			519.999	20.4969	97.1677	71.7137	95.7608	86.0784
529.997	69.4888	71.0161	72.9926	68.9407	54.4205			529.999	20.378	97.0407	71.1513	95.5522	85.765
539.998	68.2643	70.599	72.596	68.2912	53.7847			539.998	20.2446	97.0897	70.6957	95.2264	85.3842
549.996	67.0372	70.172	72.1877	67.6994	53.1571			549.998	20.0658	97.0909	70.2164	95.0196	85.0476
559.997	65.7985	69.7622	71.8045	67.1442	52.592			559.998	20.0035	97.0392	69.8051	94.7911	84.6166
569.997	64.6077	69.3793	71.4134	66.5921	51.9967			569.997	19.8338	97.1149	69.3339	94.4529	84.2266
579.997	63.341	68.966	71.016	66.0474	51.4172			579.998	19.6563	97.082	68.8387	94.2096	83.8444
589.996	62.1653	68.5261	70.6211	65.5542	50.8479			589.998	19.5043	97.1235	68.4177	93.8396	83.5379
599.996	61.1078	68.1412	70.22	65.0424	50.3124			599.997	19.3581	97.04	68.033	93.6079	83.0872
609.995	59.9623	67.7477	69.8227	64.5234	49.7521			609.997	19.2097	97.1189	67.5557	93.2567	82.7092
619.996	58.9485	67.3576	69.4293	64.0058	49.2261			619.997	19.105	97.0405	67.1637	92.9727	82.2985
629.996	57.8562	66.9214	69.0495	63.5093	48.7276			629.996	18.9104	96.9536	66.7282	92.7305	81.917
639.996	56.9053	66.5528	68.6515	63.0035	48.2043			639.996	18.7704	96.9885	66.2506	92.2969	81.4868
649.996	55.8815	66.1428	68.2423	62.53	47.7156			649.997	18.5896	96.9781	65.8197	92.0763	81.1072
659.995	54.9644	65.7657	67.8398	62.039	47.2241			659.997	18.4665	97.1153	65.4728	91.7658	80.6956
669.995	53.9389	65.4061	67.4413	61.5776	46.7331			669.996	18.2936	97.1184	65.0065	91.4283	80.3076
679.995	52.9538	64.9805	67.0452	61.0788	46.3155			679.995	18.1381	97.0745	64.6382	91.1919	79.9628
689.995	51.992	64.5927	66.6533	60.5864	45.8226			689.996	17.9897	97.1868	64.2459	90.775	79.5461
699.994	51.0617	64.2195	66.2627	60.0947	45.3896			699.996	17.8226	97.1745	63.9253	90.4805	79.1841
709.994	50.1797	63.8311	65.8602	59.5818	44.9549			709.995	17.6884	97.1814	63.5053	90.2117	78.8105
719.994	49.294	63.4498	65.4616	59.1149	44.5097			719.995	17.4908	97.2229	63.2219	89.8299	78.4464
729.993	48.4648	63.078	65.0622	58.6656	44.0862			729.995	17.3495	97.3303	62.8001	89.5577	77.9628
739.993	47.5315	62.6652	64.6684	58.2086	43.6458			739.995	17.1922	97.392	62.4652	89.2321	77.616
749.993	46.7291	62.3048	64.2709	57.752	43.2376			749.995	17.0522	97.4665	62.1576	88.8456	77.2037
759.993	45.9856	61.8986	63.892	57.2854	42.8321			759.994	16.8932	97.6189	61.834	88.5379	76.7879
769.993	45.1675	61.5224	63.4794	56.8274	42.4497			769.994	16.6926	97.5859	61.4902	88.205	76.4267
779.993	44.3538	61.1143	63.118	56.3922	42.0179			779.994	16.5557	97.743	61.1833	87.938	76.1172
789.993	43.6139	60.7492	62.731	55.9663	41.6269			789.994	16.4296	97.8155	60.8812	87.5933	75.6457
799.993	42.8459	60.3885	62.351	55.5625	41.2445			799.993	16.2921	97.8411	60.591	87.306	75.322
809.992	42.1626	60.0263	61.9842	55.1457	40.843			809.993	16.1278	97.8797	60.2702	86.9155	74.8674
819.993	41.4944	59.6282	61.5936	54.7254	40.4758			819.993	15.9929	97.9553	59.9669	86.5497	74.5056
829.992	40.7239	59.2717	61.2115	54.3429	40.1015			829.993	15.8159	98.1312	59.6766	86.2696	74.1666
839.991	40.0187	58.8912	60.8495	53.964	39.6998			839.993	15.6793	98.1279	59.3873	85.9086	73.7912
849.992	39.342	58.4877	60.4554	53.5891	39.3522			849.993	15.5878	98.1847	59.1003	85.579	73.4148
859.992	38.6792	58.1467	60.0753	53.2177	39.0164			859.992	15.4013	98.2529	58.8009	85.2551	73.1136
869.991	38.0388	57.7926	59.7095	52.8441	38.6446			869.992	15.2713	98.307	58.6024	84.9109	72.7895
879.991	37.4026	57.4122	59.301	52.4605	38.3033			879.992	15.1509	98.5381	58.3402	84.6842	72.3659
889.991	36.7364	57.0064	58.9397	52.0746	37.9537			889.992	15.0281	98.506	57.8947	84.3639	72.0505
899.99	36.1446	56.6396	58.5732	51.694	37.6078			899.992	14.901	98.6453	57.588	84.0529	71.6541
909.99	35.5984	56.2631	58.2311	51.3522	37.2603
919.99	34.9648	55.8575	57.8603	50.9854	36.9282
929.989	34.3691	55.4929	57.4941	50.6007	36.5793
940.003	33.8411	55.1757	57.1176	50.2245	36.2254
949.989	33.2768	54.7784	56.7529	49.8488	35.8971
959.989	32.7049	54.4361	56.4271	49.5081	35.5743
969.99	32.1296	54.0762	56.0373	49.1415	35.2572
979.989	31.6529	53.6768	55.6831	48.7958	34.9552
989.989	31.1949	53.3327	55.3417	48.4424	34.6632
999.989	30.6458	52.939	55.0147	48.1293	34.371
1009.99	30.1345	52.6033	54.6709	47.7884	34.0643
1019.99	29.7486	52.2248	54.3395	47.4571	33.7564
1029.99	29.2206	51.824	54.0207	47.1336	33.4828
1039.99	28.7372	51.4767	53.6458	46.7826	33.1678
1049.99	28.3127	51.0862	53.3006	46.4666	32.8762
1059.99	27.7851	50.6825	52.9891	46.1598	32.5895
1069.99	27.4081	50.3256	52.6741	45.8518	32.2855
1079.99	26.9885	49.9491	52.3412	45.5526	31.9959
1089.99	26.5302	49.6095	52.0158	45.225	31.6967
1099.99	26.1318	49.2835	51.6912	44.9242	31.4236
1109.99	25.6324	48.9678	51.3691	44.6356	31.1503
1120	25.3058	48.6553	51.0574	44.323	30.8822
1129.99	24.874	48.2793	50.7335	44.0393	30.5948
1139.99	24.471	47.9446	50.4247	43.7399	30.3141
1149.99	24.0511	47.5953	50.1049	43.4511	30.0307
1159.99	23.7483	47.2606	49.8036	43.1717	29.7704
1169.99	23.3577	46.9202	49.5632	42.9002	29.5291
1179.98	22.9771	46.6074	49.285	42.6478	29.2489
1189.98	22.6453	46.2786	48.976	42.4027	28.9993
1199.98	22.344	45.9214	48.6579	42.1508	28.7684
1209.99	22.022	45.5657	48.3533	41.8837	28.5345
1219.98	21.6823	45.2353	48.0555	41.6509	28.2927
1229.98	21.3641	44.8921	47.7526	41.3844	28.0575
1239.98	21.0115	44.5524	47.4842	41.1346	27.7973
1249.98	20.7388	44.2323	47.1742	40.8787	27.5836
1259.98	20.4381	43.8994	46.8941	40.6249	27.3301
1269.98	20.0704	43.6029	46.6349	40.3828	27.1203
1279.98	19.8487	43.2731	46.3525	40.1513	26.8885
1289.98	19.4872	42.9402	46.0559	39.9062	26.6568
1299.98	19.207	42.6448	45.8216	39.6375	26.4291
1309.98	18.9686	42.3205	45.5734	39.3947	26.2072
1319.98	18.6852	41.9672	45.3027	39.1397	25.9738
1329.98	18.4601	41.6364	45.0559	38.8723	25.7525
1339.98	18.2118	41.2838	44.8494	38.6433	25.5039
1349.98	17.9455	40.9785	44.6082	38.4117	25.2882
1359.98	17.6514	40.6922	44.3639	38.1633	25.0748
1369.98	17.3902	40.3286	44.0743	37.9215	24.8311
1379.98	17.1069	40.0211	43.8079	37.6905	24.6131
1389.98	16.8214	39.7059	43.5321	37.458	24.4025
1399.98	16.5677	39.3991	43.298	37.2284	24.204
1409.98	16.3058	39.1307	43.0286	37.0086	23.9852
1419.98	16.1356	38.8453	42.7817	36.7802	23.7925
1429.98	15.8426	38.5795	42.5241	36.5301	23.5561
1439.98	15.623	38.2896	42.2765	36.3045	23.3442
1449.98	15.3774	38.0105	42.0269	36.0793	23.1547
1459.98	15.2506	37.6616	41.7724	35.8379	22.9433
1469.98	15.0101	37.4063	41.5155	35.6209	22.7326
1479.98	14.758	37.1147	41.2671	35.4044	22.5035
1489.98	14.4811	36.8153	41.0288	35.145	22.2884
1499.98	14.2957	36.5352	40.7797	34.9036	22.0962
1509.98	14.1733	36.2854	40.5324	34.6757	21.9167
1519.98	13.8895	36.0221	40.2969	34.427	21.7167
1529.98	13.7105	35.7146	40.0342	34.1951	21.5262
1539.98	13.5005	35.4554	39.7736	33.9528	21.3557
1549.98	13.3711	35.2132	39.5145	33.7332	21.2197
1559.98	13.1774	34.9502	39.2498	33.4818	21.0686
1569.98	13.0074	34.7201	38.9858	33.221	20.8784
1579.98	12.7675	34.4432	38.7239	32.9885	20.7213
1589.98	12.6107	34.1613	38.4763	32.7877	20.5465
1599.98	12.4199	33.9259	38.236	32.5828	20.3847
1609.98	12.2092	33.6482	37.9669	32.3718	20.202
1619.98	12.0639	33.4402	37.6911	32.1576	20.0298
1629.98	11.9807	33.182	37.423	31.9356	19.8572
1639.98	11.7985	32.8916	37.1508	31.6357	19.6812
1649.98	11.676	32.6372	36.885	31.403	19.5072
1659.98	11.4893	32.3623	36.6403	31.1982	19.3411
1669.98	11.4318	32.1463	36.3864	30.9971	19.1858
1679.98	11.2901	31.9129	36.1235	30.7967	19.0347
1689.98	11.2784	31.6662	35.8812	30.5903	18.8922
1699.98	11.1246	31.3827	35.6131	30.3963	18.739
1709.98	11.0588	31.1535	35.3454	30.205	18.5808
1719.98	10.8812	30.8886	35.1244	30.0094	18.4333
1729.97	10.7715	30.6215	34.8886	29.8278	18.2958
1739.97	10.6776	30.3885	34.6748	29.6353	18.1549
1749.98	10.5692	30.1234	34.4746	29.4413	18.0271
1759.97	10.4585	29.8857	34.2478	29.2419	17.8889
1769.97	10.3253	29.6118	34.0344	29.032	17.7285
1779.97	10.1957	29.3726	33.8279	28.8342	17.5959
1789.97	10.1093	29.057	33.6008	28.6461	17.4564
1799.97	9.94588	28.8445	33.38	28.4637	17.3156

## Sheet: Panel 5b
Blue-to-green fluorescence
Outliers in red
	EBFP2		mTagBFP2		Electra1		Electra2
Transduction	1	2	1	2	1	2	1	2
# Cell
1	0.27722	0.22179	0.5175	0.50525	0.36438	0.45702	0.46426	0.43029
2	0.32004	0.31116	0.52423	0.50782	0.39706	0.47364	0.47999	0.48393
3	0.36013	0.37695	0.53684	0.51111	0.40918	0.50025	0.49933	0.53096
4	0.39876	0.39683	0.55181	0.544	0.4116	0.52368	0.50575	0.55386
5	0.41397	0.42487	0.55427	0.63409	0.41564	0.55496	0.5071	0.57518
6	0.42668	0.43366	0.57192	0.64324	0.42224	0.60112	0.51428	0.5823
7	0.42825	0.48507	0.59026	0.65483	0.4256	0.61774	0.52731	0.62205
8	0.45925	0.49862	0.60946	0.69101	0.43113	0.6302	0.53804	0.65041
9	0.45949	0.51252	0.60985	0.70087	0.44749	0.63659	0.54935	0.7641
10	0.49128	0.5286	0.61667	0.85467	0.4564	0.64042	0.57088	0.89732
11	0.51274	0.54799	0.6246	0.88222	0.46543	0.65485	0.57413	1.00344
12	0.52007	0.59513	0.62738	0.89098	0.48481	0.65562	0.57418	1.03231
13	0.52059	0.65501	0.6386	0.9977	0.49159	0.66786	0.57951	1.33346
14	0.53579	0.92567	0.69301	1.00895	0.55071	0.68941	0.58349
15	0.56866		0.69849	1.04292	0.55086	0.74274	0.58375
16	0.59039		0.73571		0.55191	0.74332	0.58948
17	0.59461		0.77526		0.5586	1.02291	0.59398
18	0.61416		0.77878		0.56767	1.16147	0.60137
19	0.61509		0.80856		0.57471		0.62614
20	0.64996		0.80986		0.58392		0.62648
21	0.65079		0.86757		0.62339		0.62698
22	0.75019		0.92677		0.63697		0.6323
23			2.16875				0.65015
24			2.38532				0.66785
25							0.68425
26							0.68813
27							0.69385
28							0.8121

## Sheet: Panel 5c
Normalized mean Fluoresce half-time
Time (s)	EBFP2	mTagBFP2	ELectra1	Electra2
0.77	100	100	100	100
5.009	94.3706	96.8377	98.2248	97.9162
10.007	92.6936	94.0824	96.7751	96.4219
15.007	91.218	91.2766	95.3198	95.1233
20.006	90.0225	88.8357	93.8033	94.0881
25.007	88.6734	86.109	92.2517	93.0199
30.007	87.3103	83.968	90.5572	91.6133
35.007	86.4775	81.7014	89.2253	90.3861
40.006	85.6797	79.3927	87.7074	89.2344
45.007	84.734	77.1189	86.1749	87.9475
50.007	83.9402	75.1592	84.7146	86.6975
55.006	83.0332	73.3284	83.0083	85.641
60.007	82.2982	71.4294	81.3307	84.4029
65.006	81.6463	69.6841	79.8563	83.0613
70.006	81.152	67.903	78.3742	81.7451
75.006	80.2304	66.0799	76.9029	80.6611
80.006	79.6299	64.5182	75.2364	79.5081
85.005	78.7153	63.0414	73.7525	78.1108
90.005	78.5029	61.5605	72.398	76.7736
95.005	77.711	60.0731	71.0843	75.5638
100.005	76.957	58.6431	69.7468	74.2901
105.005	76.4633	57.3362	68.3626	73.0063
110.005	76.0078	56.07	66.9688	71.6193
115.005	75.5817	54.7985	65.6366	70.2305
120.004	75.0368	53.5827	64.3327	68.7868
125.005	74.5672	52.2365	63.1124	67.3838
130.004	73.9006	51.1045	61.9143	66.0928
135.004	73.548	50.0614	60.4567	64.5859
140.004	73.2768	49.0675	59.2515	63.2864
145.004	72.8808	48.0215	58.055	61.994
150.004	72.2546	46.8973	56.949	60.6802
155.004	71.7236	45.8922	55.9348	59.4903
160.003	71.2813	44.9256	54.7517	58.2234
165.004	71.1464	44.078	53.5649	56.9375
170.004	70.9713	43.1211	52.5559	55.6803
175.004	70.4502	42.1947	51.63	54.5318
180.003	69.8577	41.3061	50.7046	53.5337
185.004	69.104	40.4619	49.5215	52.5495
190.003	68.8233	39.7103	48.611	51.4876
195.003	68.4053	38.9465	47.771	50.4834
200.002	67.9084	38.1063	46.943	49.5572
205.003	67.4565	37.3546	46.1686	48.6544
210.003	66.9277	36.691	45.2557	47.6387
215.003	66.8204	36.0385	44.4324	46.7455
220.002	66.6437	35.3821	43.648	45.8946
225.002	66.3644	34.7119	42.9453	44.8968
230.002	65.8091	34.0039	42.2797	44.0324
235.003	65.0842	33.4147	41.4342	43.1455
240.003	64.8701	32.8527	40.6219	42.23
245.002	64.6652	32.2448	39.9241	41.3962
250.002	64.695	31.714	39.2513	40.6217
255.002	64.1811	31.1455	38.6414	39.9075
260.002	63.7848	30.6266	37.9269	39.1645
265.002	63.4582	30.0974	37.2103	38.3009
270.002	63.2213	29.6065	36.5403	37.5668
275.002	62.9164	29.0935	35.9875	36.8032
280.001	62.2732	28.5745	35.5011	36.2154
285.001	61.6859	28.0906	34.8034	35.5799
290.001	61.2461	27.6046	34.2145	34.8067
295.001	60.8777	27.2037	33.6423	34.1629
300.001	60.779	26.7614	33.1981	33.5328
305.001	60.3961	26.3332	32.6835	32.9161
310	59.9817	25.9496	32.0644	32.3745
315	59.7065	25.5916	31.4335	31.8101
320	59.5372	25.1549	30.9475	31.2553
325.001	59.6479	24.7956	30.4697	30.7108
330.001	59.5111	24.4302	30.0226	30.1949
335	59.7113	24.0819	29.4731	29.7336
340	59.5699	23.7483	28.9334	29.2368
345	59.0876	23.3911	28.4564	28.7551
350	58.8291	23.0624	28.0914	28.2468
355	58.8719	22.6959	27.7378	27.7804
359.999	58.6403	22.3652	27.3016	27.3326
365	58.5594	22.0944	26.7761	26.8414
369.999	58.1138	21.7442	26.303	26.4419
374.999	57.9951	21.3967	25.9196	26.0645
380	57.7882	21.0917	25.6086	25.6226
384.999	57.6349	20.7632	25.2627	25.2104
389.999	57.519	20.4937	24.7692	24.8022
394.999	57.1343	20.2058	24.2829	24.3782
399.999	56.9902	19.9304	23.9521	24.0015
404.998	56.8715	19.6562	23.6389	23.6675
409.998	57.0008	19.4128	23.2855	23.2919
414.999	56.5005	19.1671	22.8212	22.9058
419.999	56.2094	18.9028	22.4497	22.5679
424.998	56.048	18.6106	22.1185	22.2224
429.998	56.1046	18.3627	21.8378	21.8936
434.998	56.0357	18.1055	21.5643	21.5195
439.998	55.751	17.9279	21.2294	21.2128
444.998	55.5404	17.6675	20.8286	20.8439
449.998	55.3057	17.3858	20.5097	20.5462
454.998	55.2167	17.1652	20.2292	20.2345
459.997	54.9687	16.9492	19.8953	19.9386
464.997	54.8698	16.789	19.5565	19.6489
469.997	54.7708	16.5743	19.1797	19.3829
474.998	54.5942	16.3288	18.9207	19.0887
479.997	54.536	16.109	18.6877	18.7998
484.997	54.5693	15.8916	18.4396	18.509
489.997	54.2766	15.7036	18.1433	18.2585
494.997	54.1694	15.5066	17.8543	18.0079
499.997	53.9221	15.301	17.603	17.7443
504.997	53.94	15.0878	17.3607	17.4288
509.996	53.9825	14.8967	17.1639	17.1897
514.997	53.7918	14.7513	16.9484	16.9749
519.996	53.3848	14.5622	16.6922	16.7376
524.997	53.2204	14.3756	16.4449	16.4899
529.996	53.1941	14.1625	16.2449	16.241
534.996	53.347	14.0001	16.0426	15.993
539.996	53.0763	13.8405	15.8441	15.7874
544.996	52.8664	13.6988	15.5699	15.5767
549.996	52.5102	13.526	15.376	15.347
554.996	52.3524	13.3335	15.1384	15.1081
559.995	52.3783	13.1745	14.9591	14.8651
564.996	52.2417	13.0354	14.7612	14.6796
569.995	52.2595	12.8868	14.5087	14.5006
574.995	52.0502	12.7309	14.2756	14.2979
579.996	52.0387	12.5774	14.1064	14.112
584.995	51.9067	12.4214	13.9362	13.9107
589.995	51.7604	12.2766	13.7711	13.125
594.995	51.479	12.156		13.676
599.994	51.1297	12.016		13.4523
604.995	51.0061
609.995	50.9548
614.994	50.7273
619.994	50.6906
624.994	50.4165
629.994	50.1389
634.994	50.0811
639.994	49.8571
644.994	49.6405
649.994	49.4685
654.993	49.2531
659.994	49.0167
664.994	48.6714
669.993	48.5195
674.993	48.3321
679.992	48.1853
684.993	47.9871
689.992	47.5998
694.993	47.3107
699.993	47.219
704.992	47.0352
709.993	46.901
714.993	46.7306
719.992	46.5543
724.992	46.1985
729.992	46.1501
734.992	46.2241
739.992	45.9735
744.991	45.4349
749.992	45.3272
754.992	45.1306
759.991	44.8654
764.991	44.8257
769.992	44.6282
774.991	44.3934
779.992	44.3206
784.991	44.1524
789.99	43.9737
794.991	43.7507
799.991	43.5309
804.99	43.3504
809.99	43.1412
814.991	43.0143
819.991	42.7081
824.99	42.6553
829.99	42.4973
834.99	42.404
839.99	41.9571
844.99	41.8016
849.989	41.6459
854.989	41.5999
859.99	41.3527
864.989	41.2061
869.989	40.9676
874.989	40.8565
879.991	40.682
884.988	40.4502
889.989	40.2296
894.988	39.9906
899.989	39.8411

## Sheet: Panel 6b
Blue-to-green fluorescence
Outliers in red
Animal	mTagBFP2	Electra1	Electra2
1	2062.07	3597.45	3025.78
2	2669.67	2852.85	2564.65
3	1559.35	4620.34	1802.69
4	595.75	2893.02	7541.17
5	1221.34	3104.17	6181.13
6	1582.72	3528.47	979.53
7	615.24	3746.55	2169.19
8	624.46	2053.61	2232.8
9	779.91	2244.86	978.18

[truncated: 3 more sheets: Panels 6d-e, Panel 6f, Panel 7b-c]
